# Supplementary material for: Transcriptomics and chromatin accessibility in multiple African population samples
Source: bioRxiv. 2023 Nov 6:2023.11.04.564839. Preprint. [Version 1] doi: 10.1101/2023.11.04.564839 (PMC10659267; doi:10.1101/2023.11.04.564839)
Supplement: Supplement 2 [file media-2.zip]

Archive with 22 entries (21 files):
- biorxiv-AFGR-SupplementaryTables/
- __MACOSX/._biorxiv-AFGR-SupplementaryTables
- biorxiv-AFGR-SupplementaryTables/biorxiv-AFGR-SupplementaryTableS1.tsv
- __MACOSX/biorxiv-AFGR-SupplementaryTables/._biorxiv-AFGR-SupplementaryTableS1.tsv
- biorxiv-AFGR-SupplementaryTables/biorxiv-AFGR-SupplementaryTableS3.tsv
- __MACOSX/biorxiv-AFGR-SupplementaryTables/._biorxiv-AFGR-SupplementaryTableS3.tsv
- biorxiv-AFGR-SupplementaryTables/biorxiv-AFGR-SupplementaryTableS6.tsv
- __MACOSX/biorxiv-AFGR-SupplementaryTables/._biorxiv-AFGR-SupplementaryTableS6.tsv
- biorxiv-AFGR-SupplementaryTables/biorxiv-AFGR-SupplementaryTableS2.pdf
- __MACOSX/biorxiv-AFGR-SupplementaryTables/._biorxiv-AFGR-SupplementaryTableS2.pdf
- biorxiv-AFGR-SupplementaryTables/biorxiv-AFGR-SupplementaryTableS7.tsv
- __MACOSX/biorxiv-AFGR-SupplementaryTables/._biorxiv-AFGR-SupplementaryTableS7.tsv
- biorxiv-AFGR-SupplementaryTables/biorxiv-AFGR-SupplementaryTableS5.tsv
- __MACOSX/biorxiv-AFGR-SupplementaryTables/._biorxiv-AFGR-SupplementaryTableS5.tsv
- biorxiv-AFGR-SupplementaryTables/biorxiv-AFGR-SupplementaryTableS4.tsv
- __MACOSX/biorxiv-AFGR-SupplementaryTables/._biorxiv-AFGR-SupplementaryTableS4.tsv
- biorxiv-AFGR-SupplementaryTables/biorxiv-AFGR-SupplementaryTableS9.tsv
- __MACOSX/biorxiv-AFGR-SupplementaryTables/._biorxiv-AFGR-SupplementaryTableS9.tsv
- biorxiv-AFGR-SupplementaryTables/biorxiv-AFGR-SupplementaryTableS10.pdf
- __MACOSX/biorxiv-AFGR-SupplementaryTables/._biorxiv-AFGR-SupplementaryTableS10.pdf
- biorxiv-AFGR-SupplementaryTables/biorxiv-AFGR-SupplementaryTableS8.tsv
- __MACOSX/biorxiv-AFGR-SupplementaryTables/._biorxiv-AFGR-SupplementaryTableS8.tsv
