# Supplementary material for: Transcriptomics and chromatin accessibility in multiple African population samples
Source: bioRxiv. 2023 Nov 6:2023.11.04.564839. Preprint. [Version 1] doi: 10.1101/2023.11.04.564839 (PMC10659267; doi:10.1101/2023.11.04.564839)
Supplement: Supplement 2 [file media-2.zip › biorxiv-AFGR-SupplementaryTables/biorxiv-AFGR-SupplementaryTableS5.tsv]

gene_name	start	end	strand	Estimate	Std. Error	df	t value	Pr(>|t|)	p_adjust_bonferroni	p_adjust_fdr	ensembl_id	type	gene_type	tag	source	havana_gene
ZFP57	29672392	29681110	-	-6.476469291	1.859451797	484.6867418	-3.482999292	5.41E-04	1	0.01147462495	ENSG00000204644.9	gene	protein_coding	NA	HAVANA	OTTHUMG00000031158.4
HMX3	123135962	123137741	+	-3.50446647	1.234688529	480.2395906	-2.83834051	0.004726955846	1	0.04472767014	ENSG00000188620.9	gene	protein_coding	NA	HAVANA	OTTHUMG00000019199.4
HMX2	123148122	123150672	+	-4.339034927	1.17663564	465.9830453	-3.687662331	2.53E-04	1	0.0070236894	ENSG00000188816.3	gene	protein_coding	NA	HAVANA	OTTHUMG00000019198.1
ADAM23	206443539	206621130	+	5.204167441	1.186627738	482.8488571	4.385678234	1.42E-05	0.1727095914	9.93E-04	ENSG00000114948.12	gene	protein_coding	NA	HAVANA	OTTHUMG00000132919.4
MDGA1	37630679	37699306	-	-6.237947707	1.660213331	485	-3.757316961	1.93E-04	1	0.005698999069	ENSG00000112139.14	gene	protein_coding	NA	HAVANA	OTTHUMG00000014626.5
EDNRB	77895481	77919768	-	4.846268931	1.09831883	485	4.412442723	1.26E-05	0.153263317	9.20E-04	ENSG00000136160.14	gene	protein_coding	NA	HAVANA	OTTHUMG00000017111.6
MATK	3777970	3802129	-	-5.728252677	1.186237704	481.959555	-4.828924809	1.85E-06	0.02245197443	2.58E-04	ENSG00000007264.14	gene	protein_coding	NA	HAVANA	OTTHUMG00000180916.5
NDN	23685400	23687330	-	-4.508067038	1.285613515	485	-3.506549196	4.96E-04	1	0.01077241145	ENSG00000182636.5	gene	protein_coding	retrogene	HAVANA	OTTHUMG00000129161.2
ACPP	132317367	132368298	+	4.154315523	0.888280257	485	4.676807224	3.78E-06	0.04599915578	4.26E-04	ENSG00000014257.15	gene	protein_coding	NA	HAVANA	OTTHUMG00000159650.5
TBX15	118883046	118989556	-	2.379111839	0.8318753114	467.6061861	2.85993803	0.004426815964	1	0.04316411813	ENSG00000092607.13	gene	protein_coding	NA	HAVANA	OTTHUMG00000012263.2
ADD2	70607618	70768225	-	-4.085305439	1.192377318	477.9787424	-3.426185133	6.65E-04	1	0.01299193688	ENSG00000075340.22	gene	protein_coding	NA	HAVANA	OTTHUMG00000129710.14
RNF217	124962545	125092633	+	2.635552739	0.8432043956	465.7523809	3.125639231	0.001885070515	1	0.02483268949	ENSG00000146373.16	gene	protein_coding	NA	HAVANA	OTTHUMG00000015504.6
DAAM2	39792298	39904877	+	3.561997198	0.9465802539	485	3.763016589	1.88E-04	1	0.005652141994	ENSG00000146122.16	gene	protein_coding	NA	HAVANA	OTTHUMG00000014653.4
HSPA1A	31815464	31817946	+	-2.27354543	0.7981906398	474.3839239	-2.848373956	0.004585229133	1	0.04417733838	ENSG00000204389.9	gene	protein_coding	retrogene	HAVANA	OTTHUMG00000031201.3
TINAG	54307859	54390152	+	1.869344529	0.6344512247	478.9961302	2.946395966	0.003371694931	1	0.03606183337	ENSG00000137251.15	gene	protein_coding	NA	HAVANA	OTTHUMG00000014893.1
LINC01320	34677555	34738231	+	2.69123289	0.8253946065	473.6032729	3.260540921	0.001192137968	1	0.01861915741	ENSG00000228262.8	gene	lincRNA	NA	HAVANA	OTTHUMG00000152144.6
STEAP2	90167590	90238137	+	4.817225772	0.9383734113	485	5.133591504	4.12E-07	0.005011927765	1.11E-04	ENSG00000157214.13	gene	protein_coding	NA	HAVANA	OTTHUMG00000023341.11
ADGRA3	22345071	22516054	-	4.113414871	1.18423285	482.5865295	3.473484858	5.60E-04	1	0.01163950654	ENSG00000152990.13	gene	protein_coding	NA	HAVANA	OTTHUMG00000160926.12
RPL10P9	168616352	168616996	+	5.649917344	1.311785304	483.4664623	4.307044244	2.00E-05	0.2437508336	0.001218754168	ENSG00000233913.7	gene	processed_pseudogene	NA	HAVANA	OTTHUMG00000157935.1
WFDC2	45469706	45481532	+	3.314165586	0.8714907372	480.7615875	3.802869548	1.61E-04	1	0.005161430657	ENSG00000101443.17	gene	protein_coding	NA	HAVANA	OTTHUMG00000032594.5
SHANK2	70467856	71252577	-	-3.147089271	0.9957939496	478.085347	-3.160381996	0.001675580998	1	0.02294300603	ENSG00000162105.17	gene	protein_coding	overlapping_locus	HAVANA	OTTHUMG00000154615.7
HS3ST3B1	14301083	14349404	+	-2.955291841	1.053286317	481.2728339	-2.805782049	0.005222823202	1	0.04735593386	ENSG00000125430.8	gene	protein_coding	overlapping_locus	HAVANA	OTTHUMG00000058810.3
DLGAP1-AS5	4264602	4295405	+	3.485220707	0.9413236969	475.6828624	3.702467832	2.39E-04	1	0.006760457646	ENSG00000261520.5	gene	antisense_RNA	NA	HAVANA	OTTHUMG00000176106.1
ARHGAP32	128965060	129279324	-	-3.508157961	1.172763162	483.1705073	-2.99136098	0.002919297483	1	0.03298860417	ENSG00000134909.18	gene	protein_coding	ncRNA_host	HAVANA	OTTHUMG00000165774.4
XCL1	168576473	168582077	+	3.369446233	0.9442990747	481.6452338	3.568198172	3.95E-04	1	0.009246274882	ENSG00000143184.4	gene	protein_coding	NA	HAVANA	OTTHUMG00000034548.1
IGFBP3	45912245	45921874	-	3.460279804	0.9197925962	473.7493923	3.762021806	1.90E-04	1	0.005652141994	ENSG00000146674.14	gene	protein_coding	NA	HAVANA	OTTHUMG00000023769.9
PTPN13	86594315	86815171	+	3.396135204	1.033010009	485	3.287611132	0.001083751307	1	0.0177401474	ENSG00000163629.12	gene	protein_coding	NA	HAVANA	OTTHUMG00000160968.2
TGFBI	136028895	136063818	+	2.981417933	0.8786465107	485	3.393193846	7.47E-04	1	0.01389539005	ENSG00000120708.16	gene	protein_coding	NA	HAVANA	OTTHUMG00000163213.4
FOSB	45467995	45475179	+	-3.086493843	0.8982935472	475.2918934	-3.435952371	6.42E-04	1	0.01274499884	ENSG00000125740.13	gene	protein_coding	NA	HAVANA	OTTHUMG00000182122.2
LMO3	16548373	16610594	-	2.604704715	0.8862942231	468.8312516	2.938871367	0.003456620361	1	0.03670659123	ENSG00000048540.14	gene	protein_coding	NA	HAVANA	OTTHUMG00000168837.4
FCRL3	157674321	157700857	-	3.571968573	0.98452263	480.1744546	3.628122365	3.16E-04	1	0.008108156099	ENSG00000160856.20	gene	protein_coding	NA	HAVANA	OTTHUMG00000019400.8
LRMDA	75431453	76560167	+	5.241620694	0.8838485552	463.2117148	5.930451165	5.91E-09	7.19E-05	8.99E-06	ENSG00000148655.14	gene	protein_coding	overlapping_locus	HAVANA	OTTHUMG00000018532.4
GDA	72114595	72257193	+	2.789340529	0.9629345159	485	2.896708429	0.003941433966	1	0.04010367832	ENSG00000119125.16	gene	protein_coding	NA	HAVANA	OTTHUMG00000020005.4
RGS13	192636138	192660306	+	4.226615816	0.9480982162	475.8327267	4.457993637	1.03E-05	0.1255955523	8.25E-04	ENSG00000127074.14	gene	protein_coding	NA	HAVANA	OTTHUMG00000035601.1
CORO2A	98120975	98192640	-	-3.819143459	1.09574028	485	-3.485445894	5.36E-04	1	0.0114520824	ENSG00000106789.12	gene	protein_coding	NA	HAVANA	OTTHUMG00000020340.1
HSPA1B	31827735	31830255	+	-2.004360089	0.7179057422	473.6878002	-2.791954391	0.005450899925	1	0.04855493934	ENSG00000204388.6	gene	protein_coding	retrogene	HAVANA	OTTHUMG00000031202.2
ABCC9	21797401	21942529	-	2.955174648	0.8998751629	484.0183109	3.283982901	0.001097642487	1	0.01781873832	ENSG00000069431.11	gene	protein_coding	overlapping_locus	HAVANA	OTTHUMG00000169094.4
PTGFRN	116910057	116990358	+	3.061364053	1.077579759	483.3834782	2.840962842	0.0046876521	1	0.04469352705	ENSG00000134247.9	gene	protein_coding	NA	HAVANA	OTTHUMG00000012028.1
RND3	150468195	150539011	-	2.923699356	0.9123069281	480.6613002	3.204732164	0.001441778771	1	0.02052762069	ENSG00000115963.13	gene	protein_coding	NA	HAVANA	OTTHUMG00000131859.4
IFNG	68154768	68159747	-	2.415870637	0.7561233422	478.0742752	3.195074801	0.001490359097	1	0.02107125147	ENSG00000111537.4	gene	protein_coding	NA	HAVANA	OTTHUMG00000169113.1
ZNF677	53235381	53254898	-	-3.979405678	0.8927072592	482.1789051	-4.457682669	1.03E-05	0.1254131771	8.25E-04	ENSG00000197928.10	gene	protein_coding	NA	HAVANA	OTTHUMG00000182890.3
SLC47A1	19495385	19579034	+	-2.704551145	0.9691840503	484.6255639	-2.790544422	0.00546946938	1	0.04861350745	ENSG00000142494.13	gene	protein_coding	overlapping_locus	HAVANA	OTTHUMG00000059466.6
FAT1	186587783	186726722	-	3.482904028	0.9209768141	477.5660707	3.781749958	1.75E-04	1	0.00539836907	ENSG00000083857.13	gene	protein_coding	NA	HAVANA	OTTHUMG00000160320.9
CD101	117001750	117036476	+	2.206489668	0.758980343	475.9096593	2.907176303	0.003817343406	1	0.03920192439	ENSG00000134256.12	gene	protein_coding	NA	HAVANA	OTTHUMG00000012029.1
CDC42EP5	54465026	54473264	-	-3.507222365	0.7915949035	475.9205453	-4.430577242	1.17E-05	0.1419443421	8.88E-04	ENSG00000167617.2	gene	protein_coding	NA	HAVANA	OTTHUMG00000065699.1
GNG12	67701466	67833467	-	4.028880919	0.9329981778	480.5166844	4.318208776	1.91E-05	0.2324494663	0.00117994653	ENSG00000172380.5	gene	protein_coding	ncRNA_host	HAVANA	OTTHUMG00000009545.2
PDGFB	39223359	39244751	-	-3.856925962	0.9541684353	477.0181096	-4.042185655	6.17E-05	0.7505531857	0.002561614968	ENSG00000100311.16	gene	protein_coding	NA	HAVANA	OTTHUMG00000151029.15
FHOD3	36297714	36780055	+	3.11550415	0.9342308515	463.542669	3.334833296	9.22E-04	1	0.01585673797	ENSG00000134775.15	gene	protein_coding	NA	HAVANA	OTTHUMG00000182381.5
ADAMTS16	5140330	5320304	+	-2.906855823	0.9278087917	477.6619944	-3.133033281	0.001836421332	1	0.02440333003	ENSG00000145536.15	gene	protein_coding	NA	HAVANA	OTTHUMG00000161663.1
MMRN1	89879532	89954629	+	3.193675807	0.9757176496	480.9728742	3.273155721	0.001140100552	1	0.01826424174	ENSG00000138722.9	gene	protein_coding	NA	HAVANA	OTTHUMG00000130947.2
KCNJ15	38157034	38307357	+	4.273303953	0.8220561542	475.4464123	5.198311491	2.99E-07	0.003637847939	8.87E-05	ENSG00000157551.17	gene	protein_coding	overlapping_locus	HAVANA	OTTHUMG00000090609.6
FFAR2	35443907	35451767	+	-3.315374486	1.016273693	481.3102102	-3.26228506	0.001183684746	1	0.01857086816	ENSG00000126262.4	gene	protein_coding	NA	HAVANA	OTTHUMG00000183303.3
CD4	6786858	6820808	+	-3.609352164	0.9445009901	485	-3.821438201	1.50E-04	1	0.004895272188	ENSG00000010610.9	gene	protein_coding	NA	HAVANA	OTTHUMG00000168514.2
AC105942.1	94927566	94963270	+	-3.683219229	0.9280516852	482.5144939	-3.968765197	8.32E-05	1	0.003190864214	ENSG00000235501.5	gene	antisense_RNA	NA	HAVANA	OTTHUMG00000010780.2
ADM	10304680	10307397	+	2.67569497	0.907184427	475.8235016	2.949449848	0.003340199168	1	0.03598388328	ENSG00000148926.9	gene	protein_coding	NA	HAVANA	OTTHUMG00000165907.1
ZNF503	75397830	75401906	-	3.129786748	0.7431877153	474.5021054	4.211300435	3.04E-05	0.3694927576	0.001613505492	ENSG00000165655.16	gene	protein_coding	overlapping_locus	HAVANA	OTTHUMG00000018526.2
PLD1	171600405	171810950	-	2.560160607	0.7217287692	471.5917128	3.547261404	4.28E-04	1	0.00984185405	ENSG00000075651.15	gene	protein_coding	NA	HAVANA	OTTHUMG00000156947.7
GPRC5A	12890782	12917937	+	-3.116133071	0.900915872	475.5175713	-3.458850229	5.91E-04	1	0.01204249297	ENSG00000013588.7	gene	protein_coding	ncRNA_host	HAVANA	OTTHUMG00000168710.2
KCNMB1	170374671	170389677	-	-2.859698318	0.8186619115	477.8857448	-3.493137127	5.22E-04	1	0.01118877685	ENSG00000145936.8	gene	protein_coding	NA	HAVANA	OTTHUMG00000130439.3
SELENOP	42799880	42887392	-	3.506131429	0.8291985066	465.1965816	4.228337849	2.84E-05	0.3447662292	0.00155381969	ENSG00000250722.5	gene	protein_coding	NA	HAVANA	OTTHUMG00000162140.4
IL7R	35852695	35879603	+	3.023610025	0.9409215803	482.2362512	3.213455923	0.001399296326	1	0.02030315516	ENSG00000168685.14	gene	protein_coding	NA	HAVANA	OTTHUMG00000090791.5
NOL4	33851100	34224952	-	3.010264715	0.8330151002	481.538086	3.613697656	3.34E-04	1	0.008211453906	ENSG00000101746.15	gene	protein_coding	overlapping_locus	HAVANA	OTTHUMG00000132291.5
PDGFD	103907186	104164379	-	4.542874766	0.9344339925	476.9945885	4.861632606	1.58E-06	0.0192473067	2.32E-04	ENSG00000170962.12	gene	protein_coding	NA	HAVANA	OTTHUMG00000165953.3
ANKRD18A	38571358	38620660	-	3.430087471	0.825892903	485	4.153186762	3.87E-05	0.471099643	0.001907286004	ENSG00000180071.19	gene	protein_coding	overlapping_locus	HAVANA	OTTHUMG00000186349.1
AC018804.1	130202312	130212628	+	4.537270882	1.089450219	482.4094423	4.164734473	3.69E-05	0.44905939	0.001863624529	ENSG00000227632.2	gene	unprocessed_pseudogene	NA	HAVANA	OTTHUMG00000153751.1
NBPF3	21440128	21485005	+	4.49938002	1.028782774	485	4.3734986	1.50E-05	0.1820853799	0.001015074368	ENSG00000142794.18	gene	protein_coding	NA	HAVANA	OTTHUMG00000002944.7
CTSW	65879809	65883741	+	-2.98281986	0.9907795615	481.5000827	-3.010578716	0.002744440918	1	0.03181092195	ENSG00000172543.7	gene	protein_coding	NA	HAVANA	OTTHUMG00000166663.2
TTLL7	83865028	83999150	-	3.081582964	0.8634275315	475.212929	3.569011702	3.95E-04	1	0.009246274882	ENSG00000137941.16	gene	protein_coding	overlapping_locus	HAVANA	OTTHUMG00000009932.6
AL357507.1	74069451	74690727	+	3.168547172	0.7971622884	465.4302299	3.974783075	8.16E-05	0.9926033323	0.00315112169	ENSG00000223786.1	gene	lincRNA	overlapping_locus	HAVANA	OTTHUMG00000015043.1
ELFN1-AS1	1738630	1742291	-	-2.793998478	0.9785697501	484.3488839	-2.855185823	0.004485750665	1	0.04359891473	ENSG00000236081.1	gene	lincRNA	NA	HAVANA	OTTHUMG00000151496.1
MRC2	62627401	62693597	+	-2.108254434	0.7592036214	480.2766982	-2.776928843	0.005702047073	1	0.04985511807	ENSG00000011028.13	gene	protein_coding	ncRNA_host	HAVANA	OTTHUMG00000179178.2
TIMP2	78852977	78925387	-	-3.726616021	0.8627676906	482.0561366	-4.319373641	1.90E-05	0.2311311599	0.001179240612	ENSG00000035862.12	gene	protein_coding	overlapping_locus	HAVANA	OTTHUMG00000154517.4
NAALADL2-AS2	175234861	175271096	-	2.816436602	0.9735225733	461.4411516	2.893036771	0.003995865165	1	0.04034661299	ENSG00000226779.1	gene	antisense_RNA	NA	HAVANA	OTTHUMG00000157131.1
MB21D2	192796815	192918161	-	-3.178549214	1.109660075	485	-2.864435052	0.004358715633	1	0.04274001885	ENSG00000180611.6	gene	protein_coding	NA	HAVANA	OTTHUMG00000155768.1
CNN3	94896949	94927278	-	-2.649493941	0.8810282746	482.8836639	-3.007274587	0.002773485416	1	0.03198961803	ENSG00000117519.15	gene	protein_coding	NA	HAVANA	OTTHUMG00000010783.4
FGFR4	177086886	177098144	+	1.659289575	0.548882579	475.3446368	3.023031954	0.002637771826	1	0.03112618934	ENSG00000160867.14	gene	protein_coding	NA	HAVANA	OTTHUMG00000151523.5
ZNF462	106863097	107013634	+	2.665231676	0.8872423516	481.3227374	3.003950016	0.002803856564	1	0.0321927214	ENSG00000148143.12	gene	protein_coding	overlapping_locus	HAVANA	OTTHUMG00000020438.4
RBPMS-AS1	30382119	30385401	-	1.848797566	0.6436759231	477.4532897	2.872249062	0.004257005865	1	0.04204787515	ENSG00000254109.5	gene	antisense_RNA	NA	HAVANA	OTTHUMG00000163930.1
STEAP1	90154375	90164829	+	3.672207543	0.6734379493	470.9377371	5.452926356	8.01E-08	9.74E-04	4.00E-05	ENSG00000164647.8	gene	protein_coding	NA	HAVANA	OTTHUMG00000023006.6
KCTD15	33795933	33815763	+	-3.427064596	0.9276208781	485	-3.694466863	2.45E-04	1	0.006876145271	ENSG00000153885.14	gene	protein_coding	NA	HAVANA	OTTHUMG00000180475.5
MUC3A	100949555	100968346	+	-2.783136883	0.7816437647	476.6968913	-3.56062059	4.07E-04	1	0.009482870718	ENSG00000169894.17	gene	protein_coding	NA	HAVANA	OTTHUMG00000157038.5
FCRL4	157573749	157598080	-	2.068909251	0.7406020682	475.9064892	2.793550464	0.005423519745	1	0.04848865925	ENSG00000163518.10	gene	protein_coding	NA	HAVANA	OTTHUMG00000035488.2
CCR4	32951574	32956349	+	-2.936585034	0.7423704801	478.1044277	-3.955686699	8.79E-05	1	0.003328630104	ENSG00000183813.6	gene	protein_coding	NA	HAVANA	OTTHUMG00000130752.2
MIR4458HG	8450743	8463095	+	-2.925816778	1.009803205	483.1939055	-2.897412847	0.003933389609	1	0.04010367832	ENSG00000247516.6	gene	lincRNA	overlapping_locus	HAVANA	OTTHUMG00000161710.2
CLDN10	95433604	95579759	+	2.350300148	0.790339129	483.7386789	2.9737869	0.003088380566	1	0.03410682952	ENSG00000134873.9	gene	protein_coding	NA	HAVANA	OTTHUMG00000017217.3
CCL17	57404767	57416062	+	-2.118158521	0.7616200425	473.6134746	-2.781122348	0.005633101589	1	0.049536685	ENSG00000102970.10	gene	protein_coding	NA	HAVANA	OTTHUMG00000133468.1
CCR8	39329706	39333511	+	-2.720037102	0.8197358865	480.182274	-3.318187171	9.75E-04	1	0.01650873308	ENSG00000179934.6	gene	protein_coding	NA	HAVANA	OTTHUMG00000131290.2
FAM129C	17523301	17553839	+	-2.70078025	0.7145135192	478.7984252	-3.779886842	1.77E-04	1	0.005412029807	ENSG00000167483.17	gene	protein_coding	NA	HAVANA	OTTHUMG00000182892.1
PEX5L	179794958	180037053	-	3.076982123	0.7131339181	485	4.314732542	1.94E-05	0.2355845746	0.001183842084	ENSG00000114757.18	gene	protein_coding	NA	HAVANA	OTTHUMG00000157363.6
EPS8	15620158	15882329	-	3.438532827	0.7517935716	474.0439113	4.573772585	6.12E-06	0.07444587415	5.97E-04	ENSG00000151491.12	gene	protein_coding	overlapping_locus	HAVANA	OTTHUMG00000168787.2
SIGLEC15	45825512	45844080	+	-2.869040648	0.8188579456	476.861518	-3.503709848	5.02E-04	1	0.01086243111	ENSG00000197046.11	gene	protein_coding	NA	HAVANA	OTTHUMG00000170870.5
MOCS1	39899578	39934551	-	2.676915945	0.815707645	479.6013725	3.281710011	0.001107032341	1	0.01787570549	ENSG00000124615.17	gene	protein_coding	overlapping_locus	HAVANA	OTTHUMG00000014656.6
SLC32A1	38724462	38729372	+	-2.626757391	0.8363334599	478.9646639	-3.140801506	0.001789083888	1	0.0240640179	ENSG00000101438.3	gene	protein_coding	NA	HAVANA	OTTHUMG00000032457.1
ALDH1L1	126103562	126197994	-	2.343753412	0.8162250121	482.7150126	2.871455024	0.004265528969	1	0.04209786261	ENSG00000144908.13	gene	protein_coding	ncRNA_host	HAVANA	OTTHUMG00000125551.4
CPT1C	49690898	49713731	+	3.196007995	0.9581435225	480.8566546	3.33562553	9.17E-04	1	0.01581413367	ENSG00000169169.14	gene	protein_coding	NA	HAVANA	OTTHUMG00000183267.5
RGS20	53851808	53959303	+	2.410834083	0.8518883495	477.6804462	2.829988325	0.004851070569	1	0.04533756114	ENSG00000147509.13	gene	protein_coding	ncRNA_host	HAVANA	OTTHUMG00000164750.2
LGALS9B	20449395	20467539	-	3.783059877	0.8337248779	479.3422087	4.537539873	7.20E-06	0.08758808126	6.61E-04	ENSG00000170298.15	gene	protein_coding	NA	HAVANA	OTTHUMG00000130730.2
ZNF503-AS2	75401519	75408982	+	3.562808908	0.6647324186	479.8703645	5.359764032	1.30E-07	0.001576651522	5.26E-05	ENSG00000237149.5	gene	antisense_RNA	NA	HAVANA	OTTHUMG00000018528.4
FCRL2	157745733	157777132	-	3.000155851	0.8139959833	476.4717418	3.685713336	2.54E-04	1	0.007042380365	ENSG00000132704.15	gene	protein_coding	NA	HAVANA	OTTHUMG00000019399.2
AL137026.2	44259602	44261813	-	2.326786326	0.6884121325	479.6378982	3.379932189	7.84E-04	1	0.01431819188	ENSG00000237590.1	gene	lincRNA	NA	HAVANA	OTTHUMG00000018055.1
MSX1	4859666	4863936	+	-2.746357758	0.7598096403	476.2353121	-3.614533973	3.33E-04	1	0.008211453906	ENSG00000163132.6	gene	protein_coding	NA	HAVANA	OTTHUMG00000090335.4
KIAA1671	24952730	25197448	+	2.23040127	0.7114232708	476.7002297	3.135125545	0.001823855671	1	0.02431607577	ENSG00000197077.13	gene	protein_coding	NA	HAVANA	OTTHUMG00000150841.9
HNRNPA1P21	39334979	39335939	+	-2.790725093	0.8015814886	481.8033314	-3.481523878	5.44E-04	1	0.01150219907	ENSG00000228168.1	gene	processed_pseudogene	pseudo_consens	HAVANA	OTTHUMG00000156248.1
SYTL2	85694224	85811159	-	2.36603021	0.8396901056	483.8590155	2.817742158	0.005034202361	1	0.0464070254	ENSG00000137501.17	gene	protein_coding	NA	HAVANA	OTTHUMG00000166977.5
SERINC2	31409565	31434680	+	1.971393991	0.6891808526	472.153637	2.860488627	0.004417426831	1	0.04314176132	ENSG00000168528.11	gene	protein_coding	NA	HAVANA	OTTHUMG00000003796.2
OR4C6	55662201	55666195	+	2.713335129	0.7422106175	477.8869805	3.655748199	2.85E-04	1	0.007630949048	ENSG00000181903.5	gene	protein_coding	NA	HAVANA	OTTHUMG00000166800.3
TNN	175067858	175148066	+	2.232501587	0.6907703713	478.967517	3.231901193	0.001314423574	1	0.01965815035	ENSG00000120332.15	gene	protein_coding	NA	HAVANA	OTTHUMG00000034882.1
METTL27	73834590	73842535	-	3.359753674	0.9516365427	483.7131042	3.530500904	4.54E-04	1	0.01015762791	ENSG00000165171.10	gene	protein_coding	NA	HAVANA	OTTHUMG00000130033.2
IFNA2	21384254	21385388	-	-1.989575875	0.6204258193	473.326904	-3.206790905	0.001433130424	1	0.02042840894	ENSG00000188379.6	gene	protein_coding	NA	HAVANA	OTTHUMG00000019674.1
DPYSL3	147390811	147510056	-	3.453365238	0.8239452039	478.2574179	4.191255949	3.31E-05	0.4018747845	0.001710105466	ENSG00000113657.12	gene	protein_coding	NA	HAVANA	OTTHUMG00000163437.3
LGALS9C	18476737	18494945	+	2.81833753	0.8161583102	477.1241567	3.45317507	6.03E-04	1	0.0121689823	ENSG00000171916.16	gene	protein_coding	NA	HAVANA	OTTHUMG00000059251.6
STXBP6	24809656	25050297	-	4.807858095	0.8203317734	481.6085415	5.860870261	8.55E-09	1.04E-04	1.04E-05	ENSG00000168952.15	gene	protein_coding	NA	HAVANA	OTTHUMG00000140186.3
HES4	998962	1000172	-	-3.029948376	0.7770862326	476.644371	-3.899114731	1.10E-04	1	0.003890766983	ENSG00000188290.10	gene	protein_coding	NA	HAVANA	OTTHUMG00000040758.2
SVIL	29457338	29736781	-	3.104571946	0.6261203483	477.0587946	4.95842685	9.90E-07	0.01203158194	1.74E-04	ENSG00000197321.14	gene	protein_coding	ncRNA_host	HAVANA	OTTHUMG00000017882.4
AL118523.1	39785721	39813229	+	-2.257387647	0.7994772382	481.6978332	-2.823579634	0.004945799777	1	0.04594039685	ENSG00000229976.1	gene	lincRNA	NA	HAVANA	OTTHUMG00000032468.1
SPEF2	35617844	35814611	+	2.280293001	0.7879809239	485	2.893842899	0.003976955324	1	0.04034661299	ENSG00000152582.13	gene	protein_coding	NA	HAVANA	OTTHUMG00000131111.5
ASAH2	50182778	50248610	-	-3.032871026	0.9542631802	484.4976639	-3.17823331	0.00157647899	1	0.02195693934	ENSG00000188611.14	gene	protein_coding	NA	HAVANA	OTTHUMG00000018223.3
TNFSF15	114784635	114806126	-	-2.042061783	0.6335878207	485	-3.223013	0.001353897168	1	0.01998588786	ENSG00000181634.7	gene	protein_coding	NA	HAVANA	OTTHUMG00000021011.2
TRIM29	120111275	120185529	-	2.460564958	0.7322145127	483.1480801	3.360442761	8.40E-04	1	0.01488305854	ENSG00000137699.16	gene	protein_coding	NA	HAVANA	OTTHUMG00000140377.7
MSRB3	65278643	65488244	+	2.813497323	0.7910708016	478.4845893	3.556568284	4.13E-04	1	0.009572743557	ENSG00000174099.10	gene	protein_coding	overlapping_locus	HAVANA	OTTHUMG00000168866.2
LRRC1	53794497	53924121	+	1.419479351	0.509185191	479.2845236	2.78774673	0.005518503735	1	0.04897772767	ENSG00000137269.14	gene	protein_coding	NA	HAVANA	OTTHUMG00000014885.4
LINC01036	187092842	187360323	+	-2.2142956	0.7913111395	480.0456802	-2.798261632	0.005344502055	1	0.0480473299	ENSG00000236030.1	gene	lincRNA	NA	HAVANA	OTTHUMG00000035513.1
PDE9A	42653636	42775509	+	-2.460753593	0.8558757846	478.4260076	-2.875129355	0.004218656686	1	0.04185472386	ENSG00000160191.17	gene	protein_coding	NA	HAVANA	OTTHUMG00000086825.1
NRP2	205681990	205798133	+	-2.446060787	0.8232736128	482.2601469	-2.971139544	0.003115099216	1	0.03433952073	ENSG00000118257.16	gene	protein_coding	NA	HAVANA	OTTHUMG00000132893.5
AC068189.1	95066808	95073182	-	2.904537712	0.8747887842	485	3.320273149	9.67E-04	1	0.01642158462	ENSG00000245080.7	gene	antisense_RNA	overlapping_locus	HAVANA	OTTHUMG00000164658.3
SHE	154469772	154502113	-	-2.255834508	0.7031186113	479.4679676	-3.208327119	0.001424478682	1	0.02042840894	ENSG00000169291.9	gene	protein_coding	NA	HAVANA	OTTHUMG00000036072.3
PRR18	166305300	166308448	-	-2.692054687	0.9245705919	483.2949158	-2.911681067	0.003761079385	1	0.0388208525	ENSG00000176381.5	gene	protein_coding	NA	HAVANA	OTTHUMG00000167034.5
MACROD2	13995369	16053197	+	2.293762392	0.618642483	478.6421037	3.707735008	2.34E-04	1	0.006660217598	ENSG00000172264.16	gene	protein_coding	overlapping_locus	HAVANA	OTTHUMG00000031919.8
KIAA1324	109113679	109206781	+	2.598536525	0.6424331767	484.3121527	4.044835509	6.09E-05	0.7407143157	0.002537986672	ENSG00000116299.16	gene	protein_coding	NA	HAVANA	OTTHUMG00000011725.5
EPDR1	37683843	37951941	+	2.031565704	0.5920200019	473.0875469	3.431582882	6.53E-04	1	0.01284169613	ENSG00000086289.11	gene	protein_coding	overlapping_locus	HAVANA	OTTHUMG00000102187.4
C1orf162	111473792	111478512	+	-4.055890958	0.8202019868	482.2417274	-4.944990409	1.05E-06	0.01280456828	1.80E-04	ENSG00000143110.11	gene	protein_coding	NA	HAVANA	OTTHUMG00000011750.1
SERPINB6	2948159	2972165	-	2.993310566	0.8861208739	485	3.377993516	7.89E-04	1	0.01431819188	ENSG00000124570.17	gene	protein_coding	NA	HAVANA	OTTHUMG00000016170.1
RNF130	179911651	180072118	-	-3.676718717	0.9169120534	481.2344854	-4.009892447	7.04E-05	0.8559916481	0.002843826073	ENSG00000113269.13	gene	protein_coding	overlapping_locus	HAVANA	OTTHUMG00000130909.6
PSPHP1	55764797	55773288	+	3.634168044	0.8941447141	483.4698209	4.06440701	5.62E-05	0.683289935	0.002414452067	ENSG00000226278.1	gene	unprocessed_pseudogene	NA	HAVANA	OTTHUMG00000156125.1
TRPV3	3510502	3557995	-	2.170258308	0.7643359256	475.4455792	2.839403769	0.004713447883	1	0.04472767014	ENSG00000167723.14	gene	protein_coding	overlapping_locus	HAVANA	OTTHUMG00000090695.2
HS3ST1	11393150	11429765	-	-2.584788175	0.7285246716	481.5572153	-3.547976172	4.26E-04	1	0.009819845672	ENSG00000002587.9	gene	protein_coding	ncRNA_host	HAVANA	OTTHUMG00000090547.6
TSPAN18	44726465	44932421	+	-2.227555017	0.7382962383	480.5414352	-3.017156124	0.002686950211	1	0.03144429992	ENSG00000157570.11	gene	protein_coding	NA	HAVANA	OTTHUMG00000163883.4
ITGB5	124761948	124901418	-	2.349965867	0.7865626273	477.7381284	2.987639872	0.002956058275	1	0.03310678294	ENSG00000082781.11	gene	protein_coding	overlapping_locus	HAVANA	OTTHUMG00000159432.9
CSPG4	75674322	75712848	-	-1.959050111	0.6844976549	481.4000582	-2.862026038	0.004392795043	1	0.04294927093	ENSG00000173546.7	gene	protein_coding	NA	HAVANA	OTTHUMG00000142836.1
FRMD6	51489100	51730727	+	3.75412895	0.7237050061	476.6411773	5.187374577	3.16E-07	0.003842200077	9.15E-05	ENSG00000139926.15	gene	protein_coding	ncRNA_host	HAVANA	OTTHUMG00000140294.3
IPCEF1	154154496	154356792	-	1.504940821	0.4901906781	476.6057009	3.070113097	0.002261924532	1	0.02800686393	ENSG00000074706.13	gene	protein_coding	NA	HAVANA	OTTHUMG00000015872.5
CD33	51225064	51243860	+	2.669877531	0.905055522	483.4871276	2.949959937	0.003332276581	1	0.03595522403	ENSG00000105383.14	gene	protein_coding	NA	HAVANA	OTTHUMG00000182891.2
RBP1	139517434	139539829	-	-2.342286916	0.6845993168	480.6635713	-3.421398266	6.76E-04	1	0.01304963823	ENSG00000114115.9	gene	protein_coding	NA	HAVANA	OTTHUMG00000155751.4
SIX1	60643415	60658259	-	2.209008641	0.7893723665	485	2.798436752	0.005339522211	1	0.0480473299	ENSG00000126778.8	gene	protein_coding	NA	HAVANA	OTTHUMG00000140334.5
MPZL2	118253403	118264536	-	2.425354892	0.6403393597	483.0519609	3.787608642	1.71E-04	1	0.005340103405	ENSG00000149573.8	gene	protein_coding	NA	HAVANA	OTTHUMG00000166967.3
GP1BA	4932297	4935030	+	-2.308365798	0.7277875958	483.7571918	-3.171757545	0.001611464817	1	0.02229101332	ENSG00000185245.7	gene	protein_coding	NA	HAVANA	OTTHUMG00000177946.1
MTTP	99563761	99623999	+	1.845843361	0.5703031913	476.3484358	3.236600091	0.001293902685	1	0.01955311952	ENSG00000138823.13	gene	protein_coding	NA	HAVANA	OTTHUMG00000131023.5
AL391832.1	234957231	234959989	+	-2.262163401	0.7840599205	478.7860327	-2.885191988	0.004088254935	1	0.04101410211	ENSG00000237520.1	gene	lincRNA	NA	HAVANA	OTTHUMG00000038015.1
PROSER2	11823339	11872277	+	-3.306756895	0.7722406108	483.1834362	-4.282029265	2.23E-05	0.2717383145	0.001338612386	ENSG00000148426.12	gene	protein_coding	NA	HAVANA	OTTHUMG00000017673.5
GNAZ	23070361	23125037	+	2.42593372	0.7128784438	479.8954352	3.40301175	7.22E-04	1	0.01365774353	ENSG00000128266.8	gene	protein_coding	NA	HAVANA	OTTHUMG00000150611.5
TPBG	82363206	82370828	+	2.272393405	0.7969956133	471.3685349	2.851199388	0.004546598204	1	0.04394442573	ENSG00000146242.8	gene	protein_coding	NA	HAVANA	OTTHUMG00000015103.1
ARL4C	234493041	234497053	-	-2.961210758	0.7310207287	483.2531358	-4.050789043	5.95E-05	0.7229565171	0.002501579644	ENSG00000188042.7	gene	protein_coding	retrogene	HAVANA	OTTHUMG00000133291.2
LINC01021	27472292	27496401	+	1.796825726	0.6457566737	462.1551749	2.782512051	0.005614818078	1	0.049536685	ENSG00000250337.5	gene	lincRNA	NA	HAVANA	OTTHUMG00000161968.1
PCBP3	45643694	45942454	+	-3.063664528	0.8310290453	483.6459421	-3.686591395	2.53E-04	1	0.0070236894	ENSG00000183570.16	gene	protein_coding	overlapping_locus	HAVANA	OTTHUMG00000090399.10
EEF1A1P9	105484698	105486080	+	2.721382103	0.9529975627	485	2.855602375	0.004479719066	1	0.04357512329	ENSG00000249264.1	gene	processed_pseudogene	pseudo_consens	HAVANA	OTTHUMG00000161040.1
DUSP8	1554044	1571920	-	-2.34300428	0.702041576	474.2870632	-3.337415277	9.12E-04	1	0.01578610386	ENSG00000184545.10	gene	protein_coding	NA	HAVANA	OTTHUMG00000133348.4
TNFRSF18	1203508	1206691	-	-1.726704015	0.5151252843	474.8573466	-3.352007886	8.66E-04	1	0.01517850971	ENSG00000186891.13	gene	protein_coding	NA	HAVANA	OTTHUMG00000001414.4
SOX30	157625679	157671480	-	2.855301605	0.8819800241	480.4622882	3.237376729	0.001289728157	1	0.01952902199	ENSG00000039600.10	gene	protein_coding	NA	HAVANA	OTTHUMG00000130247.2
BCL11A	60451167	60553567	-	-2.874373312	0.6031562015	478.593689	-4.765553772	2.50E-06	0.03042024269	3.17E-04	ENSG00000119866.20	gene	protein_coding	NA	HAVANA	OTTHUMG00000129420.7
PTPRJ	47980558	48170841	+	-2.351782543	0.7804323551	485	-3.013435473	0.002718218233	1	0.03162387846	ENSG00000149177.12	gene	protein_coding	ncRNA_host	HAVANA	OTTHUMG00000166573.3
LINC00665	36313067	36331718	-	-2.211746739	0.6476691884	479.3376118	-3.414932775	6.92E-04	1	0.01323269154	ENSG00000232677.6	gene	lincRNA	NA	HAVANA	OTTHUMG00000048145.3
CERKL	181536676	181680665	-	2.405929826	0.567272778	478.4968488	4.241222071	2.67E-05	0.3245908314	0.001502735331	ENSG00000188452.13	gene	protein_coding	overlapping_locus	HAVANA	OTTHUMG00000154315.2
NID1	235975830	236065162	-	-2.22902003	0.71775174	477.2193504	-3.105558517	0.002012227268	1	0.02600071344	ENSG00000116962.14	gene	protein_coding	NA	HAVANA	OTTHUMG00000040071.2
IL1R1	102064544	102179874	+	2.238052757	0.6383467652	468.442882	3.506014096	4.99E-04	1	0.01080761876	ENSG00000115594.11	gene	protein_coding	NA	HAVANA	OTTHUMG00000130783.5
EMILIN1	27078567	27086408	+	-2.246787511	0.8012986909	483.5847596	-2.803932587	0.005251398658	1	0.04754023931	ENSG00000138080.13	gene	protein_coding	NA	HAVANA	OTTHUMG00000097069.4
PALLD	168497066	168928457	+	2.311481783	0.7191450029	481.4564678	3.214208225	0.001395857258	1	0.02030315516	ENSG00000129116.17	gene	protein_coding	overlapping_locus	HAVANA	OTTHUMG00000161097.9
ABCB1	87503633	87713323	-	2.18718788	0.7277935749	477.3090865	3.005231092	0.002793473282	1	0.03210382007	ENSG00000085563.14	gene	protein_coding	NA	HAVANA	OTTHUMG00000023393.26
AC139530.2	81703371	81720539	+	-2.180661704	0.4066331835	477.4156399	-5.362724422	1.28E-07	0.001555867588	5.26E-05	ENSG00000262660.1	gene	protein_coding	overlapping_locus	HAVANA	OTTHUMG00000178172.1
WASF1	110099819	110180004	-	-2.495462515	0.7538310829	481.314065	-3.3103736	0.001001682701	1	0.01679925511	ENSG00000112290.12	gene	protein_coding	NA	HAVANA	OTTHUMG00000015357.3
ARL17B	46274784	46361797	-	2.781412143	0.8637896338	485	3.220011024	0.001367851714	1	0.02008660506	ENSG00000228696.8	gene	protein_coding	NA	HAVANA	OTTHUMG00000178031.1
CAV2	116287380	116508541	+	3.335026363	0.8673219941	485	3.845199805	1.37E-04	1	0.004610648323	ENSG00000105971.14	gene	protein_coding	ncRNA_host	HAVANA	OTTHUMG00000023414.11
LRRC4C	40114203	41459773	-	2.503810071	0.7100920167	482.2574697	3.52603608	4.62E-04	1	0.01023457155	ENSG00000148948.7	gene	protein_coding	overlapping_locus	HAVANA	OTTHUMG00000166383.4
DPP4	161992241	162074542	-	2.730866318	0.6064194124	475.1200231	4.503263357	8.43E-06	0.1025039574	7.37E-04	ENSG00000197635.9	gene	protein_coding	NA	HAVANA	OTTHUMG00000132056.13
C4orf19	37453941	37623495	+	3.432696113	0.6886975254	480.7979439	4.984330547	8.69E-07	0.01056937264	1.60E-04	ENSG00000154274.14	gene	protein_coding	NA	HAVANA	OTTHUMG00000128580.2
CACNA1B	137877789	138124624	+	-2.364887691	0.755153489	470.4828448	-3.13166492	0.001846480938	1	0.02446684086	ENSG00000148408.12	gene	protein_coding	NA	HAVANA	OTTHUMG00000021002.3
DAZL	16586792	16670306	-	2.31705808	0.6236146124	476.2206998	3.715528844	2.27E-04	1	0.006523024518	ENSG00000092345.13	gene	protein_coding	NA	HAVANA	OTTHUMG00000157050.11
PTGS2	186671791	186680427	-	2.788840908	0.7020150802	472.6089143	3.972622508	8.22E-05	0.9991643313	0.003161912441	ENSG00000073756.11	gene	protein_coding	NA	HAVANA	OTTHUMG00000035473.3
CMPK2	6840570	6866635	-	-1.460501974	0.4898683402	480.8413138	-2.981417361	0.003014702964	1	0.03362914985	ENSG00000134326.11	gene	protein_coding	NA	HAVANA	OTTHUMG00000151629.2
PWWP2B	132397168	132417863	+	-2.040645109	0.6390266622	475.9368394	-3.193364581	0.001499451646	1	0.02113466897	ENSG00000171813.13	gene	protein_coding	NA	HAVANA	OTTHUMG00000019286.4
ATP8B1	57646426	57803101	-	2.852998633	0.6540034025	476.2942442	4.362360535	1.58E-05	0.1919242625	0.001026332954	ENSG00000081923.11	gene	protein_coding	NA	HAVANA	OTTHUMG00000180255.2
PTPRM	7566782	8406861	+	4.021759696	0.7361420779	481.7089884	5.463292775	7.51E-08	9.13E-04	4.00E-05	ENSG00000173482.16	gene	protein_coding	overlapping_locus	HAVANA	OTTHUMG00000131575.5
PTPN14	214348696	214552449	-	2.035550298	0.6617774505	475.4776056	3.075883436	0.002219741685	1	0.02771768474	ENSG00000152104.11	gene	protein_coding	overlapping_locus	HAVANA	OTTHUMG00000037039.3
CNKSR3	154387504	154510659	-	1.49711653	0.5167567474	473.013278	2.897139781	0.003940476678	1	0.04010367832	ENSG00000153721.18	gene	protein_coding	NA	HAVANA	OTTHUMG00000015873.6
HES5	2528745	2530245	-	-1.916826225	0.6807494836	476.162201	-2.815758618	0.005068116254	1	0.04661363505	ENSG00000197921.5	gene	protein_coding	NA	HAVANA	OTTHUMG00000000793.1
AL391095.1	38406011	38416797	-	2.10995086	0.5382495478	485	3.920023469	1.01E-04	1	0.003676144766	ENSG00000224635.1	gene	lincRNA	NA	HAVANA	OTTHUMG00000032445.2
SAMD12	118189459	118621995	-	-2.537282116	0.8165693133	483.5950273	-3.10724647	0.001999493215	1	0.02589120128	ENSG00000177570.13	gene	protein_coding	NA	HAVANA	OTTHUMG00000059817.5
RAP1GAP2	2755705	3037739	+	-2.087743696	0.7158346608	483.287155	-2.916516634	0.003704276807	1	0.03839752915	ENSG00000132359.14	gene	protein_coding	NA	HAVANA	OTTHUMG00000177642.8
ARHGEF28	73626158	73941993	+	2.448348713	0.7352906091	476.6700002	3.329770138	9.37E-04	1	0.0160846096	ENSG00000214944.9	gene	protein_coding	NA	HAVANA	OTTHUMG00000162454.3
ITGA1	52787896	52959210	+	1.738514833	0.5636895872	478.5050135	3.084170565	0.002159256208	1	0.02729147217	ENSG00000213949.8	gene	protein_coding	overlapping_locus	HAVANA	OTTHUMG00000131163.3
FMNL2	152335237	152649834	+	-2.850620041	0.7775099317	479.5635382	-3.666345503	2.74E-04	1	0.007424222469	ENSG00000157827.19	gene	protein_coding	overlapping_locus	HAVANA	OTTHUMG00000154035.6
NXPH3	49575858	49583827	+	-1.762175568	0.5979777489	478.3217063	-2.946891538	0.003366617121	1	0.03606183337	ENSG00000182575.7	gene	protein_coding	NA	HAVANA	OTTHUMG00000161491.2
NR4A3	99821855	99866891	+	-1.954344827	0.688467755	474.7237742	-2.838687525	0.004724158047	1	0.04472767014	ENSG00000119508.17	gene	protein_coding	NA	HAVANA	OTTHUMG00000021030.2
CLIC5	45898451	46080395	-	2.137653605	0.6903207699	476.4370923	3.09660914	0.002072912179	1	0.02658439872	ENSG00000112782.15	gene	protein_coding	NA	HAVANA	OTTHUMG00000014775.3
CHST15	124007666	124093607	-	-2.057061161	0.7260365353	477.8628542	-2.833274995	0.004802221192	1	0.0450889633	ENSG00000182022.17	gene	protein_coding	NA	HAVANA	OTTHUMG00000019208.4
SEPT3	41976272	41998221	+	-1.937511277	0.6383125328	479.0706865	-3.035364617	0.002533200237	1	0.03040590492	ENSG00000100167.19	gene	protein_coding	NA	HAVANA	OTTHUMG00000030494.4
LMO2	33858576	33892289	-	-2.514329155	0.6028997829	478.2942476	-4.1703932	3.61E-05	0.4390606405	0.00183707381	ENSG00000135363.11	gene	protein_coding	NA	HAVANA	OTTHUMG00000157176.1
GRIA1	153489615	153813869	+	-2.848170154	0.7225498325	482.4687731	-3.941832142	9.28E-05	1	0.003445378804	ENSG00000155511.17	gene	protein_coding	ncRNA_host	HAVANA	OTTHUMG00000130148.6
DUSP6	89347232	89353271	-	2.212107622	0.6702308548	485	3.300515943	0.001036170714	1	0.0171745168	ENSG00000139318.7	gene	protein_coding	NA	HAVANA	OTTHUMG00000169912.4
LILRB4	54643889	54670359	+	-2.369154096	0.7184913663	481.3551258	-3.297400925	0.001048028999	1	0.01729621183	ENSG00000186818.12	gene	protein_coding	overlapping_locus	HAVANA	OTTHUMG00000065879.14
ARHGAP24	85475114	86002670	+	1.892064856	0.6724025625	485	2.81388704	0.005093495798	1	0.04669542217	ENSG00000138639.17	gene	protein_coding	ncRNA_host	HAVANA	OTTHUMG00000130427.5
WNT2B	112466541	112530165	+	-1.725913732	0.5658622726	473.0716171	-3.050059732	0.002416372364	1	0.02929279319	ENSG00000134245.17	gene	protein_coding	NA	HAVANA	OTTHUMG00000011157.2
LEF1	108047545	108168956	-	2.970997623	0.8009616449	483.9313063	3.709288257	2.32E-04	1	0.006651177172	ENSG00000138795.9	gene	protein_coding	NA	HAVANA	OTTHUMG00000131809.6
IGSF9B	133908564	133956985	-	-2.261522374	0.6720059945	476.4127065	-3.365330656	8.26E-04	1	0.01471003392	ENSG00000080854.14	gene	protein_coding	NA	HAVANA	OTTHUMG00000167124.3
CYP1A1	74719542	74725610	-	2.286684579	0.6600727032	481.1575394	3.464291991	5.79E-04	1	0.01189397951	ENSG00000140465.13	gene	protein_coding	NA	HAVANA	OTTHUMG00000142812.4
ALDH1L2	105019784	105084577	-	-2.18702488	0.7527319388	484.506322	-2.905449825	0.003835025774	1	0.03928916305	ENSG00000136010.13	gene	protein_coding	NA	HAVANA	OTTHUMG00000169823.2
FAM171B	186693971	186765965	+	3.239886192	0.7214901992	482.4704515	4.490547752	8.90E-06	0.1081850529	7.73E-04	ENSG00000144369.12	gene	protein_coding	NA	HAVANA	OTTHUMG00000154278.3
ZNF469	88427471	88440757	+	-1.939668721	0.5406096518	485	-3.587928397	3.67E-04	1	0.008784394502	ENSG00000225614.2	gene	protein_coding	NA	HAVANA	OTTHUMG00000173151.4
LHX2	124001670	124033301	+	-2.480034717	0.7912347323	485	-3.134385557	0.001826519749	1	0.02432492183	ENSG00000106689.10	gene	protein_coding	overlapping_locus	HAVANA	OTTHUMG00000020647.5
TNFAIP2	103123442	103137439	+	-1.451381201	0.4589198625	476.3988816	-3.16260271	0.001663474191	1	0.02282864863	ENSG00000185215.8	gene	protein_coding	NA	HAVANA	OTTHUMG00000171890.2
NACC2	136006537	136095285	-	-2.047060083	0.729247638	479.8662989	-2.807084969	0.005202689492	1	0.04731451124	ENSG00000148411.7	gene	protein_coding	NA	HAVANA	OTTHUMG00000020921.1
ACHE	100889994	100896974	-	-2.615011579	0.541885401	474.7674835	-4.825764958	1.88E-06	0.02289340417	2.60E-04	ENSG00000087085.13	gene	protein_coding	NA	HAVANA	OTTHUMG00000157033.4
PRKCZ	2050470	2185395	+	-2.97637537	0.7854718744	484.042489	-3.789283189	1.70E-04	1	0.005320622882	ENSG00000067606.16	gene	protein_coding	NA	HAVANA	OTTHUMG00000001238.13
ZNF542P	56368099	56379828	+	-2.134492614	0.6591131124	483.2286271	-3.238431421	0.001284586197	1	0.01949634692	ENSG00000240225.10	gene	transcribed_unprocessed_pseudogene	NA	HAVANA	OTTHUMG00000140382.3
AC020916.1	13834516	13836289	-	-1.762871011	0.4911570338	472.3469562	-3.589220738	3.66E-04	1	0.008784394502	ENSG00000267519.5	gene	lincRNA	NA	HAVANA	OTTHUMG00000181848.1
HPCAL4	39678648	39691689	-	2.477294814	0.733246237	476.9070168	3.378530553	7.88E-04	1	0.01431819188	ENSG00000116983.12	gene	protein_coding	NA	HAVANA	OTTHUMG00000009246.1
ASB2	93934153	93976791	-	2.122877567	0.6482091749	475.8249313	3.274988459	0.001133733592	1	0.01821012779	ENSG00000100628.11	gene	protein_coding	ncRNA_host	HAVANA	OTTHUMG00000171298.2
NXPH4	57216795	57226449	+	-2.674615236	0.748327387	477.4432044	-3.574124485	3.87E-04	1	0.009122389669	ENSG00000182379.9	gene	protein_coding	NA	HAVANA	OTTHUMG00000171241.1
SNTB1	120535745	120813273	-	1.59306828	0.4804281001	478.8296145	3.315934851	9.83E-04	1	0.01659713325	ENSG00000172164.13	gene	protein_coding	overlapping_locus	HAVANA	OTTHUMG00000165041.2
PPM1H	62643982	62935037	-	2.246673711	0.7006243253	482.9582208	3.206673862	0.001431854431	1	0.02042840894	ENSG00000111110.11	gene	protein_coding	ncRNA_host	HAVANA	OTTHUMG00000169990.2
EEF1A1P13	14651941	14653329	-	2.3522621	0.7891081968	485	2.980912008	0.003018325266	1	0.0336386956	ENSG00000250182.3	gene	processed_pseudogene	NA	HAVANA	OTTHUMG00000161826.2
MALAT1	65497762	65506516	+	-1.362137757	0.3909734179	471.2747903	-3.483965135	5.40E-04	1	0.01147462495	ENSG00000251562.7	gene	lincRNA	ncRNA_host	HAVANA	OTTHUMG00000166322.4
MIR155HG	25561909	25575168	+	-1.503311849	0.4138851225	477.5028227	-3.632195909	3.11E-04	1	0.008022925905	ENSG00000234883.5	gene	lincRNA	ncRNA_host	HAVANA	OTTHUMG00000078367.1
CAMSAP3	7595902	7618304	+	2.318840188	0.7420639504	471.1918727	3.124852227	0.001888712156	1	0.02485373496	ENSG00000076826.9	gene	protein_coding	ncRNA_host	HAVANA	OTTHUMG00000182096.3
CAMK1	9757342	9769992	-	1.805785403	0.6329905963	479.8567953	2.852783933	0.004520973315	1	0.04376633323	ENSG00000134072.10	gene	protein_coding	NA	HAVANA	OTTHUMG00000128419.3
NDUFA4L2	57234903	57240715	-	-2.460708061	0.7844498171	478.0419972	-3.136858481	0.00181302804	1	0.02420954576	ENSG00000185633.10	gene	protein_coding	NA	HAVANA	OTTHUMG00000171275.4
KCNN1	17951293	18000080	+	-2.20072053	0.5842398071	475.8416407	-3.766810312	1.86E-04	1	0.005613937665	ENSG00000105642.15	gene	protein_coding	ncRNA_host	HAVANA	OTTHUMG00000183482.9
ITGAM	31259990	31332892	+	-1.937346183	0.6731384222	485	-2.87807993	0.00417762064	1	0.04163581095	ENSG00000169896.16	gene	protein_coding	NA	HAVANA	OTTHUMG00000176612.6
ACKR3	236567787	236582358	+	-1.795742622	0.5845496494	475.5336949	-3.072010433	0.002248155583	1	0.02797883699	ENSG00000144476.5	gene	protein_coding	NA	HAVANA	OTTHUMG00000133295.4
HSPA12A	116671192	116849741	-	1.978159645	0.6195502522	485	3.192896199	0.00150005916	1	0.02113466897	ENSG00000165868.13	gene	protein_coding	NA	HAVANA	OTTHUMG00000019107.4
GOLT1A	204198160	204214092	-	1.972798435	0.6318862222	481.1680796	3.122078572	0.00190390158	1	0.02494562426	ENSG00000174567.7	gene	protein_coding	NA	HAVANA	OTTHUMG00000036056.1
AL365434.1	90994620	91006390	+	-2.578027047	0.6586115005	475.4117226	-3.914336518	1.04E-04	1	0.003737610152	ENSG00000225519.1	gene	lincRNA	NA	HAVANA	OTTHUMG00000018736.1
TMEM200A	130365734	130443063	+	2.753431308	0.7612682984	476.359039	3.6169	3.30E-04	1	0.008189752027	ENSG00000164484.11	gene	protein_coding	NA	HAVANA	OTTHUMG00000015557.1
VPREB3	23752743	23754468	-	-1.745336599	0.5642762349	477.9750705	-3.093053528	0.002097028494	1	0.02678337128	ENSG00000128218.7	gene	protein_coding	NA	HAVANA	OTTHUMG00000150738.2
DDAH1	85318481	85578363	-	3.425761401	0.6924584555	484.6315238	4.947244666	1.04E-06	0.01264468823	1.80E-04	ENSG00000153904.18	gene	protein_coding	overlapping_locus	HAVANA	OTTHUMG00000191181.2
CDHR1	84194635	84219621	+	1.833920403	0.6259690494	475.0002505	2.92973016	0.003555852666	1	0.037336453	ENSG00000148600.14	gene	protein_coding	NA	HAVANA	OTTHUMG00000018634.2
AC099552.1	155196563	155198455	-	-2.096143843	0.6948254234	481.6055196	-3.016792093	0.002689814602	1	0.03144479714	ENSG00000217825.2	gene	lincRNA	NA	HAVANA	OTTHUMG00000151325.1
LFNG	2512529	2529177	+	-2.296400267	0.5377980018	476.2188547	-4.270005205	2.36E-05	0.2870044001	0.001393225243	ENSG00000106003.12	gene	protein_coding	ncRNA_host	HAVANA	OTTHUMG00000152043.1
SRGAP1	63844293	64162221	+	-1.349421071	0.4454785693	480.2534214	-3.029149243	0.002584558428	1	0.03069005053	ENSG00000196935.8	gene	protein_coding	overlapping_locus	HAVANA	OTTHUMG00000168750.2
MICD	29970801	29972464	-	2.072959923	0.7413855407	483.996549	2.796061981	0.005378707277	1	0.04830110915	ENSG00000229390.1	gene	unprocessed_pseudogene	NA	HAVANA	OTTHUMG00000031082.2
NOS3	150990995	151014588	+	2.008060831	0.7205094068	484.308496	2.787001546	0.005528792756	1	0.04903325391	ENSG00000164867.10	gene	protein_coding	NA	HAVANA	OTTHUMG00000158343.4
PHLDA2	2928273	2929455	-	-2.006285006	0.527650652	475.2097425	-3.802297976	1.62E-04	1	0.005161430657	ENSG00000181649.5	gene	protein_coding	NA	HAVANA	OTTHUMG00000010926.1
CDKL2	75578005	75630716	-	1.79632508	0.5256925814	479.6898937	3.417063782	6.87E-04	1	0.01321433914	ENSG00000138769.10	gene	protein_coding	NA	HAVANA	OTTHUMG00000130103.2
AC018523.2	14493783	14520344	-	-1.39451584	0.4694380304	485	-2.970606874	0.003119559776	1	0.03435754286	ENSG00000256206.2	gene	protein_coding	overlapping_locus	HAVANA	OTTHUMG00000168126.1
KIF7	89608789	89655451	-	2.101141129	0.6296516963	479.683919	3.336989548	9.13E-04	1	0.01578610386	ENSG00000166813.14	gene	protein_coding	NA	HAVANA	OTTHUMG00000157177.3
C12orf77	24993424	25006403	-	2.115055484	0.5908558228	476.8091976	3.579647357	3.79E-04	1	0.008972629201	ENSG00000226397.8	gene	lincRNA	NA	HAVANA	OTTHUMG00000170185.3
FAM46C	117605934	117628372	+	-1.946582072	0.5382094231	477.7384188	-3.616774416	3.30E-04	1	0.008189752027	ENSG00000183508.4	gene	protein_coding	NA	HAVANA	OTTHUMG00000013703.1
TESMIN	68707440	68751564	-	-2.53094978	0.6592505267	482.7961428	-3.83913198	1.40E-04	1	0.004635116219	ENSG00000132749.10	gene	protein_coding	NA	HAVANA	OTTHUMG00000167891.2
AC139795.1	177619059	177672209	-	-1.534248828	0.4238851584	475.234504	-3.619491735	3.27E-04	1	0.00817550238	ENSG00000246596.6	gene	transcribed_unprocessed_pseudogene	NA	HAVANA	OTTHUMG00000163399.1
GOLM1	86026146	86100173	-	2.003307022	0.6706016055	481.8697506	2.987328102	0.002957761395	1	0.03310678294	ENSG00000135052.16	gene	protein_coding	NA	HAVANA	OTTHUMG00000020130.4
ZNF767P	149547154	149624752	-	-1.074460176	0.3173540171	472.6825617	-3.385683238	7.69E-04	1	0.01421384048	ENSG00000133624.13	gene	transcribed_unprocessed_pseudogene	NA	HAVANA	OTTHUMG00000158976.2
CCSER1	90127535	91601913	+	-2.06063508	0.6558280559	481.9683329	-3.142035571	0.001781055008	1	0.02400870049	ENSG00000184305.14	gene	protein_coding	overlapping_locus	HAVANA	OTTHUMG00000160950.5
PDE1C	31751179	32299329	-	3.437493928	0.6566089881	480.2854683	5.235222164	2.47E-07	0.003001310585	8.11E-05	ENSG00000154678.16	gene	protein_coding	NA	HAVANA	OTTHUMG00000023836.7
FRMD3	83242990	83538546	-	-2.180469966	0.5251586003	474.0640257	-4.152021818	3.91E-05	0.4752044257	0.001916146878	ENSG00000172159.15	gene	protein_coding	NA	HAVANA	OTTHUMG00000020103.3
PXDC1	3722614	3752026	-	-2.192668115	0.550049355	476.3588298	-3.986311583	7.76E-05	0.9439637654	0.003035253265	ENSG00000168994.13	gene	protein_coding	NA	HAVANA	OTTHUMG00000014146.2
ZNF404	43872363	43901385	-	-1.706059383	0.5830550449	476.0412734	-2.926069156	0.003596842222	1	0.03757133159	ENSG00000176222.8	gene	protein_coding	overlapping_locus	HAVANA	OTTHUMG00000182206.1
NCALD	101686543	102124907	-	1.827222789	0.5663260227	485	3.22645034	0.001338080677	1	0.01991646621	ENSG00000104490.17	gene	protein_coding	ncRNA_host	HAVANA	OTTHUMG00000164876.7
WHAMMP3	22664359	22686213	+	-2.198245176	0.5565415228	474.8120995	-3.949831389	9.01E-05	1	0.003390582991	ENSG00000276141.4	gene	transcribed_unprocessed_pseudogene	NA	HAVANA	OTTHUMG00000188382.1
AL135818.1	91242759	91252211	+	2.277303868	0.5457066559	477.3039532	4.173128261	3.57E-05	0.4341562103	0.001824185758	ENSG00000258875.5	gene	processed_transcript	NA	HAVANA	OTTHUMG00000171098.2
COL1A1	50183289	50201632	-	-1.868848226	0.5769852262	472.6634478	-3.238988004	0.001284018634	1	0.01949634692	ENSG00000108821.13	gene	protein_coding	NA	HAVANA	OTTHUMG00000148674.9
CSF2RB	36913628	36940449	+	1.812871064	0.5510513212	474.3578828	3.289840699	0.001077060137	1	0.01769726244	ENSG00000100368.13	gene	protein_coding	NA	HAVANA	OTTHUMG00000150546.2
ADGRL2	81306160	81992436	+	2.45386699	0.6844676693	485	3.585073627	3.71E-04	1	0.008795748701	ENSG00000117114.19	gene	protein_coding	overlapping_locus	HAVANA	OTTHUMG00000009844.3
SNX29P1	21376648	21386064	+	-2.813140549	0.5616899194	484.1055376	-5.008351498	7.71E-07	0.009368614843	1.56E-04	ENSG00000158482.10	gene	unprocessed_pseudogene	NA	HAVANA	OTTHUMG00000170414.2
C21orf91-OT1	17763315	17792523	-	-1.503821775	0.4354542511	468.0635957	-3.453455262	6.04E-04	1	0.0121689823	ENSG00000240770.5	gene	lincRNA	overlapping_locus	HAVANA	OTTHUMG00000074506.1
C2orf48	10141382	10211725	+	-1.579235287	0.432447246	476.1453245	-3.651856501	2.89E-04	1	0.007678267864	ENSG00000163009.8	gene	lincRNA	overlapping_locus	HAVANA	OTTHUMG00000119017.1
AC008878.3	7382834	7472477	+	-1.500287127	0.5089508593	475.4290343	-2.947803506	0.003357844968	1	0.03606183337	ENSG00000268861.6	gene	protein_coding	overlapping_locus	HAVANA	OTTHUMG00000177341.3
PSTPIP2	45983536	46072272	-	-2.308815608	0.550651696	481.5719156	-4.19287841	3.28E-05	0.3986414546	0.00170359596	ENSG00000152229.18	gene	protein_coding	ncRNA_host	HAVANA	OTTHUMG00000152674.3
KIF6	39329990	39725405	-	1.957116897	0.5758707753	480.5438859	3.398534846	7.34E-04	1	0.01377712972	ENSG00000164627.17	gene	protein_coding	ncRNA_host	HAVANA	OTTHUMG00000014648.4
GNA15	3136193	3163769	+	-1.775944833	0.5323673538	476.1989891	-3.335938653	9.17E-04	1	0.01581413367	ENSG00000060558.3	gene	protein_coding	NA	HAVANA	OTTHUMG00000180637.4
AL391422.3	3751111	3753871	+	-2.498233824	0.5817283933	476.7696203	-4.294502129	2.12E-05	0.2580770588	0.001283965467	ENSG00000270504.1	gene	antisense_RNA	NA	HAVANA	OTTHUMG00000185108.1
INTU	127623271	127726737	+	2.769051176	0.6550885882	479.0628131	4.226987351	2.84E-05	0.3449479712	0.00155381969	ENSG00000164066.12	gene	protein_coding	NA	HAVANA	OTTHUMG00000161202.4
NPDC1	137039470	137046203	-	1.757812983	0.6235221473	485	2.819166874	0.005011807118	1	0.04627073861	ENSG00000107281.9	gene	protein_coding	overlapping_locus	HAVANA	OTTHUMG00000020956.3
AC027031.2	106270144	106272899	+	2.23022454	0.5710423066	485	3.905532942	1.07E-04	1	0.003839067356	ENSG00000254615.2	gene	lincRNA	NA	HAVANA	OTTHUMG00000156320.6
CXCR4	136114349	136118165	-	-1.577121275	0.5510394083	475.7914403	-2.862084365	0.004394184804	1	0.04294927093	ENSG00000121966.6	gene	protein_coding	NA	HAVANA	OTTHUMG00000153583.1
LINC01268	113868013	113873351	-	2.64710464	0.6486169866	479.9816215	4.081152196	5.25E-05	0.638109863	0.002291647789	ENSG00000227502.2	gene	lincRNA	NA	HAVANA	OTTHUMG00000015405.3
SMAD1	145481194	145558079	+	2.588801057	0.6839253083	478.8573553	3.785210206	1.73E-04	1	0.005354663927	ENSG00000170365.9	gene	protein_coding	NA	HAVANA	OTTHUMG00000161592.13
DNAJC6	65248219	65415869	+	2.451616225	0.6242436231	482.244715	3.927338837	9.84E-05	1	0.003615371839	ENSG00000116675.15	gene	protein_coding	NA	HAVANA	OTTHUMG00000009066.3
AL844908.1	44936303	44936954	+	-1.402654536	0.4724039198	485	-2.969184794	0.003133771101	1	0.03448282607	ENSG00000272825.1	gene	antisense_RNA	NA	HAVANA	OTTHUMG00000186258.1
CKB	103519659	103523111	-	-2.206184059	0.5323788493	476.8351059	-4.144011473	4.04E-05	0.4910437001	0.001956349403	ENSG00000166165.12	gene	protein_coding	NA	HAVANA	OTTHUMG00000171786.2
ENPP5	46159187	46170971	-	1.583949493	0.5240755621	472.3931631	3.022368543	0.0026443075	1	0.03112618934	ENSG00000112796.9	gene	protein_coding	NA	HAVANA	OTTHUMG00000014781.2
DNAJB13	73950319	73970366	+	1.447972177	0.5144469818	477.005998	2.814618859	0.005085462154	1	0.04669542217	ENSG00000187726.8	gene	protein_coding	NA	HAVANA	OTTHUMG00000168093.1
FHL2	105357712	105438513	-	1.888100647	0.6051115581	485	3.120252161	0.001914636907	1	0.02505927896	ENSG00000115641.18	gene	protein_coding	NA	HAVANA	OTTHUMG00000153120.5
ANO10	43354859	43691594	-	1.29504383	0.4588316649	480.2174717	2.822481378	0.00496310356	1	0.04605966005	ENSG00000160746.12	gene	protein_coding	overlapping_locus	HAVANA	OTTHUMG00000133044.14
AC079209.1	81154279	81164599	+	-2.366308785	0.5883961824	484.3567741	-4.021624979	6.70E-05	0.8149999442	0.002734899142	ENSG00000253214.1	gene	lincRNA	NA	HAVANA	OTTHUMG00000164595.1
PAX6	31784779	31818062	-	-2.233495516	0.6420029887	482.7407619	-3.478948782	5.49E-04	1	0.01150853207	ENSG00000007372.21	gene	protein_coding	NA	HAVANA	OTTHUMG00000041447.22
TNRC6C	77959240	78108835	+	-1.724231506	0.5224276187	481.2405182	-3.300421808	0.001037078114	1	0.0171745168	ENSG00000078687.17	gene	protein_coding	overlapping_locus	HAVANA	OTTHUMG00000132642.11
WWTR1	149517235	149736714	-	2.715225082	0.6783130729	478.7990323	4.002908377	7.25E-05	0.8814653647	0.002886171223	ENSG00000018408.14	gene	protein_coding	overlapping_locus	HAVANA	OTTHUMG00000159614.13
AL136531.2	1317571	1393096	-	-1.352456486	0.4498358639	472.2159248	-3.006555488	0.002783084445	1	0.03201468663	ENSG00000274322.1	gene	protein_coding	overlapping_locus	HAVANA	OTTHUMG00000186553.2
TUBB2A	3153669	3157526	-	-2.558271122	0.6323940953	475.531565	-4.045374777	6.10E-05	0.7410921081	0.002537986672	ENSG00000137267.5	gene	protein_coding	NA	HAVANA	OTTHUMG00000014135.1
TNFRSF4	1211326	1214138	-	-2.794126696	0.5550497633	476.4798649	-5.034011148	6.82E-07	0.00829565774	1.43E-04	ENSG00000186827.10	gene	protein_coding	NA	HAVANA	OTTHUMG00000001415.3
LAMB3	209614870	209652466	-	1.894866954	0.5873733562	475.1191391	3.226000862	0.001341937163	1	0.01992260558	ENSG00000196878.14	gene	protein_coding	ncRNA_host	HAVANA	OTTHUMG00000036360.4
GALNT3	165747591	165794682	-	-2.770534393	0.5695449155	484.2893646	-4.864470418	1.55E-06	0.01890094581	2.31E-04	ENSG00000115339.13	gene	protein_coding	NA	HAVANA	OTTHUMG00000132157.11
DLX2	172099439	172102900	-	-2.080089345	0.6364669398	476.1412499	-3.268181292	0.001160684318	1	0.01842396948	ENSG00000115844.10	gene	protein_coding	NA	HAVANA	OTTHUMG00000132276.3
CENPE	103105806	103198409	-	-0.7668680279	0.2443911046	476.4889963	-3.137872098	0.001807246203	1	0.02420077818	ENSG00000138778.11	gene	protein_coding	NA	HAVANA	OTTHUMG00000160980.5
NRARP	137300482	137302251	-	-2.267107389	0.5447274155	475.8971627	-4.161911672	3.75E-05	0.4554809319	0.001882152611	ENSG00000198435.3	gene	protein_coding	retrogene	HAVANA	OTTHUMG00000156150.1
C1orf61	156404250	156430701	-	-1.919186933	0.5302992384	476.5753669	-3.619064094	3.27E-04	1	0.00817550238	ENSG00000125462.16	gene	protein_coding	ncRNA_host	HAVANA	OTTHUMG00000031022.3
KCNQ1	2444684	2849109	+	-2.054221896	0.7017666303	479.8654054	-2.927215128	0.003582531293	1	0.03751281974	ENSG00000053918.15	gene	protein_coding	overlapping_locus	HAVANA	OTTHUMG00000009900.6
DSG2	31498043	31549008	+	3.874972453	0.6946806816	485	5.578062779	4.05E-08	4.92E-04	2.73E-05	ENSG00000046604.12	gene	protein_coding	NA	HAVANA	OTTHUMG00000179649.2
LINC01480	41535183	41536904	+	2.344494543	0.5501705848	468.5612741	4.261395662	2.46E-05	0.2987547462	0.001409220501	ENSG00000270164.1	gene	lincRNA	NA	HAVANA	OTTHUMG00000184156.2
FJX1	35618419	35620868	+	-1.30247753	0.4255830208	473.6255884	-3.060454638	0.002335488397	1	0.02859738512	ENSG00000179431.6	gene	protein_coding	NA	HAVANA	OTTHUMG00000166310.1
ARHGEF11	156934840	157045370	-	1.916598581	0.6145771933	479.9242887	3.11856444	0.001926578689	1	0.02516608466	ENSG00000132694.18	gene	protein_coding	ncRNA_host	HAVANA	OTTHUMG00000041292.1
TPPP	659862	693395	-	-2.324586042	0.583739981	473.9574486	-3.982228591	7.90E-05	0.9604886292	0.003068653767	ENSG00000171368.11	gene	protein_coding	NA	HAVANA	OTTHUMG00000131011.4
AC008763.1	7633766	7636990	-	1.705048942	0.5142254872	472.2570917	3.315761245	9.84E-04	1	0.01659713325	ENSG00000268204.1	gene	antisense_RNA	NA	HAVANA	OTTHUMG00000182406.1
MYO3B	170178145	170655171	+	1.49535488	0.4740814053	474.6502523	3.154215422	0.001711394376	1	0.02330217717	ENSG00000071909.18	gene	protein_coding	NA	HAVANA	OTTHUMG00000154002.7
IMPA2	11981025	12030883	+	-1.276578502	0.4266339615	472.2299567	-2.992210225	0.002914664298	1	0.0329668867	ENSG00000141401.11	gene	protein_coding	NA	HAVANA	OTTHUMG00000131693.4
AL136295.5	24151218	24167402	+	-1.335431023	0.4123463212	470.9961497	-3.238615102	0.001285966792	1	0.01949634692	ENSG00000259529.1	gene	protein_coding	overlapping_locus	HAVANA	OTTHUMG00000171951.1
AP003392.4	118994824	118998004	-	1.42837458	0.4643242961	472.2730145	3.076243463	0.002217948606	1	0.02771768474	ENSG00000255121.2	gene	lincRNA	NA	HAVANA	OTTHUMG00000166415.2
RBM14-RBM4	66616626	66646469	+	-0.9585491376	0.3120918029	469.0210635	-3.071369157	0.002254616457	1	0.02800686393	ENSG00000248643.5	gene	protein_coding	overlapping_locus	HAVANA	OTTHUMG00000160813.4
CYP4F3	15640897	15662825	+	2.057296464	0.5806132741	485	3.543316275	4.33E-04	1	0.009904451106	ENSG00000186529.15	gene	protein_coding	NA	HAVANA	OTTHUMG00000182374.5
ATP8B4	49858238	50182817	-	1.745214827	0.5531406859	477.7912742	3.155101173	0.001705633214	1	0.02324976934	ENSG00000104043.14	gene	protein_coding	NA	HAVANA	OTTHUMG00000172368.4
INPP5F	119726097	119829278	+	1.135547525	0.3994999853	477.3075655	2.842421945	0.004669041161	1	0.04459612842	ENSG00000198825.12	gene	protein_coding	ncRNA_host	HAVANA	OTTHUMG00000019158.5
ME3	86441108	86672636	-	3.127680823	0.6189810195	484.566821	5.052951099	6.17E-07	0.007508151013	1.42E-04	ENSG00000151376.16	gene	protein_coding	NA	HAVANA	OTTHUMG00000167217.4
CAV1	116524785	116561184	+	2.47033802	0.6466101628	483.7449396	3.820444159	1.51E-04	1	0.004895272188	ENSG00000105974.11	gene	protein_coding	NA	HAVANA	OTTHUMG00000023413.8
ZP3	76397518	76442071	+	-2.013280492	0.6398783391	480.9626425	-3.146348874	0.001755737723	1	0.02377284518	ENSG00000188372.14	gene	protein_coding	NA	HAVANA	OTTHUMG00000130575.3
LINC00888	183447608	183456013	+	1.925613648	0.5067162585	484.4850071	3.800181296	1.63E-04	1	0.005161430657	ENSG00000240024.5	gene	transcribed_unprocessed_pseudogene	NA	HAVANA	OTTHUMG00000158437.1
ADM5	49688664	49690575	+	-1.336271566	0.4066445343	476.9297318	-3.286092528	0.001090753724	1	0.01777811599	ENSG00000224420.3	gene	protein_coding	overlapping_locus	HAVANA	OTTHUMG00000183240.1
MFSD2A	39955112	39969968	+	-0.9088960478	0.2611145466	477.0261074	-3.480832684	5.46E-04	1	0.01150853207	ENSG00000168389.17	gene	protein_coding	overlapping_locus	HAVANA	OTTHUMG00000009293.2
CCR12P	99407781	99409062	-	-1.586026341	0.5558295568	479.7356116	-2.853440091	0.004511853291	1	0.04371284794	ENSG00000238241.1	gene	processed_pseudogene	NA	HAVANA	OTTHUMG00000017269.1
ZDHHC14	157381133	157678146	+	1.896175132	0.4208516851	469.8349624	4.505566211	8.36E-06	0.1017008828	7.37E-04	ENSG00000175048.16	gene	protein_coding	ncRNA_host	HAVANA	OTTHUMG00000015896.6
AL133216.2	38403189	38452153	+	-1.3695853	0.4328282319	474.9947178	-3.164269794	0.001654470838	1	0.02278223207	ENSG00000276805.2	gene	transcribed_unprocessed_pseudogene	NA	HAVANA	OTTHUMG00000191561.1
AC104024.1	16975999	16981353	-	-2.115592408	0.6273894656	480.2509738	-3.372055994	8.06E-04	1	0.01452499203	ENSG00000230709.1	gene	lincRNA	NA	HAVANA	OTTHUMG00000059261.1
ADM2	50481556	50486440	+	-1.738315017	0.5474851384	476.3791263	-3.175090784	0.001594951274	1	0.0221448981	ENSG00000128165.8	gene	protein_coding	NA	HAVANA	OTTHUMG00000150202.1
LY75-CD302	159771851	159904710	-	-1.362300441	0.4749021827	481.8660503	-2.86859166	0.004303988673	1	0.04237424962	ENSG00000248672.5	gene	protein_coding	overlapping_locus	HAVANA	OTTHUMG00000161661.2
SNORD3B-1	19061912	19062669	+	2.018439396	0.5517860163	483.4470635	3.658011143	2.82E-04	1	0.00759255438	ENSG00000265185.5	gene	snoRNA	NA	HAVANA	OTTHUMG00000178499.2
SLC29A4	5274369	5306870	+	-1.56396457	0.5288868688	474.0267435	-2.957087162	0.003260633212	1	0.03546157354	ENSG00000164638.10	gene	protein_coding	NA	HAVANA	OTTHUMG00000023797.7
CARMIL3	24052000	24069728	+	1.355294789	0.4748085233	483.8778564	2.854402822	0.004496818307	1	0.04364295624	ENSG00000186648.14	gene	protein_coding	NA	HAVANA	OTTHUMG00000172023.1
PLAUR	43646095	43670547	-	-2.183683564	0.529406883	483.0395305	-4.124773655	4.37E-05	0.5312870439	0.002062649683	ENSG00000011422.11	gene	protein_coding	ncRNA_host	HAVANA	OTTHUMG00000182778.2
LRRC14B	191511	195353	+	-1.793922969	0.618711061	480.4070937	-2.899451912	0.003909335735	1	0.03992078655	ENSG00000185028.3	gene	protein_coding	NA	HAVANA	OTTHUMG00000161578.3
AC138409.2	34164698	34244796	-	-1.131913729	0.4076126564	476.9231616	-2.776934698	0.005703468149	1	0.04985511807	ENSG00000215158.9	gene	transcribed_unprocessed_pseudogene	NA	HAVANA	OTTHUMG00000162181.1
MYADM	53866223	53876437	+	-1.815190792	0.5390661624	482.1252161	-3.367287577	8.20E-04	1	0.01468117584	ENSG00000179820.15	gene	protein_coding	NA	HAVANA	OTTHUMG00000060775.5
RASGEF1B	81426393	82044244	-	-1.677144708	0.5481176624	479.1020159	-3.059826061	0.002338841404	1	0.02860963041	ENSG00000138670.17	gene	protein_coding	NA	HAVANA	OTTHUMG00000160890.6
UNQ6494	89639814	89719759	+	-1.701375847	0.5120843553	476.8990997	-3.322452306	9.61E-04	1	0.01636332049	ENSG00000237372.2	gene	lincRNA	NA	HAVANA	OTTHUMG00000020188.3
KLF2	16324817	16327874	+	-1.607796158	0.408518635	477.1622607	-3.935673971	9.53E-05	1	0.00351155245	ENSG00000127528.5	gene	protein_coding	NA	HAVANA	OTTHUMG00000182330.1
FNBP1L	93448131	93554661	+	1.990274926	0.5628826313	482.5031159	3.535861324	4.46E-04	1	0.01009079891	ENSG00000137942.16	gene	protein_coding	NA	HAVANA	OTTHUMG00000010863.4
ARRDC3	91368724	91383359	-	2.387843314	0.4773956496	478.7572977	5.001812053	7.99E-07	0.009711243921	1.56E-04	ENSG00000113369.8	gene	protein_coding	NA	HAVANA	OTTHUMG00000162616.2
REEP1	86213993	86338083	-	1.607985264	0.5358760979	479.5755495	3.000666144	0.002834215703	1	0.03247995168	ENSG00000068615.17	gene	protein_coding	NA	HAVANA	OTTHUMG00000130205.7
TMEM173	139475534	139482935	-	-1.54156003	0.5408435291	471.3025409	-2.850288387	0.004559444387	1	0.04403358562	ENSG00000184584.12	gene	protein_coding	NA	HAVANA	OTTHUMG00000129239.8
KAZN	13892792	15118043	+	-2.310254041	0.5181092935	472.7170947	-4.459009073	1.03E-05	0.1252042752	8.25E-04	ENSG00000189337.16	gene	protein_coding	NA	HAVANA	OTTHUMG00000002042.7
DGKG	186105668	186362237	-	1.84260137	0.5727128414	483.274119	3.217321556	0.001380781328	1	0.02020327336	ENSG00000058866.14	gene	protein_coding	overlapping_locus	HAVANA	OTTHUMG00000156617.5
ADGRL1	14147743	14206187	-	-2.389805061	0.5641554822	478.3203005	-4.236075224	2.73E-05	0.3318622452	0.001508992706	ENSG00000072071.16	gene	protein_coding	NA	HAVANA	OTTHUMG00000182138.4
AC132872.1	82293716	82294910	+	-1.418560331	0.4280023524	470.96094	-3.314375081	9.89E-04	1	0.01663800386	ENSG00000260563.3	gene	lincRNA	NA	HAVANA	OTTHUMG00000176101.1
GPR84	54362445	54364487	-	-1.430558516	0.5005872857	467.5637936	-2.857760388	0.00445679159	1	0.04342157767	ENSG00000139572.3	gene	protein_coding	NA	HAVANA	OTTHUMG00000169839.1
ETV4	43527844	43579620	-	-1.30233581	0.4532170973	476.1465737	-2.873536364	0.004240495726	1	0.04197819048	ENSG00000175832.12	gene	protein_coding	NA	HAVANA	OTTHUMG00000180884.1
KDM7A	140084746	140177035	-	-1.890882892	0.4229933378	473.5244817	-4.470242728	9.79E-06	0.1190135784	8.21E-04	ENSG00000006459.10	gene	protein_coding	ncRNA_host	HAVANA	OTTHUMG00000157327.1
SPSB1	9292880	9369532	+	-1.875004138	0.5686059417	475.6510328	-3.297545806	0.001048384581	1	0.01729621183	ENSG00000171621.13	gene	protein_coding	NA	HAVANA	OTTHUMG00000001279.4
C17orf99	78146353	78166177	+	-1.738096469	0.4920967988	483.8455614	-3.532021491	4.52E-04	1	0.01015762791	ENSG00000187997.11	gene	protein_coding	overlapping_locus	HAVANA	OTTHUMG00000153871.6
FAM228B	24076526	24169640	+	-1.16747525	0.2770672094	472.4733087	-4.213689715	3.01E-05	0.3660200278	0.00161242303	ENSG00000219626.8	gene	protein_coding	overlapping_locus	HAVANA	OTTHUMG00000151901.3
AHNAK	62433542	62556235	-	-1.500065623	0.4459401249	475.3584649	-3.363827427	8.31E-04	1	0.01476938071	ENSG00000124942.13	gene	protein_coding	NA	HAVANA	OTTHUMG00000167558.6
SPOCK2	72059035	72089032	-	-1.588461621	0.5669553362	485	-2.801740313	0.005286029991	1	0.04775099455	ENSG00000107742.12	gene	protein_coding	NA	HAVANA	OTTHUMG00000018430.3
SMG1P2	29527568	29594966	-	-1.411861995	0.50292697	474.6433251	-2.807290282	0.005201688745	1	0.04731451124	ENSG00000205534.6	gene	unprocessed_pseudogene	NA	HAVANA	OTTHUMG00000176759.1
MNS1	56421544	56465137	-	-1.33141561	0.4177551838	485	-3.187071427	0.001529958665	1	0.02145647914	ENSG00000138587.5	gene	protein_coding	NA	HAVANA	OTTHUMG00000132034.3
ARHGAP11B	30624494	30772993	+	-0.9551727459	0.2261050754	474.5480277	-4.224463977	2.87E-05	0.3492782582	0.001559277939	ENSG00000187951.10	gene	protein_coding	overlapping_locus	HAVANA	OTTHUMG00000175656.2
AP001341.1	25169431	25333825	-	-0.9158926853	0.3176294204	470.7417868	-2.883525978	0.004112625576	1	0.04116401863	ENSG00000222042.1	gene	lincRNA	NA	HAVANA	OTTHUMG00000078325.3
AL136528.1	3658938	3668772	-	1.903454262	0.5139295633	477.1000949	3.703725953	2.37E-04	1	0.006741480168	ENSG00000227589.1	gene	antisense_RNA	NA	HAVANA	OTTHUMG00000041605.1
MGST2	139665768	139740745	+	-1.588939459	0.5052052174	478.6274247	-3.145136678	0.001763390245	1	0.02383355301	ENSG00000085871.8	gene	protein_coding	NA	HAVANA	OTTHUMG00000133382.4
AC136475.5	327171	330122	+	-1.929296728	0.5643157694	480.4423399	-3.418824766	6.82E-04	1	0.0131503073	ENSG00000255328.1	gene	lincRNA	NA	HAVANA	OTTHUMG00000165544.2
WDR11-AS1	120761812	120851345	-	-1.114241558	0.4010447171	482.0643355	-2.778347427	0.005676807992	1	0.0497293288	ENSG00000227165.7	gene	antisense_RNA	NA	HAVANA	OTTHUMG00000019169.5
AC012510.1	218633256	218634014	-	-1.183032196	0.3404269029	483.3087662	-3.475143081	5.57E-04	1	0.01158788897	ENSG00000273466.1	gene	antisense_RNA	NA	HAVANA	OTTHUMG00000186314.1
IFIT3	89327894	89340971	+	-1.239713941	0.4004379319	479.4234919	-3.095895374	0.002077076962	1	0.02658439872	ENSG00000119917.13	gene	protein_coding	NA	HAVANA	OTTHUMG00000018708.1
AC004076.1	57437970	57477536	-	-1.767382118	0.4095100159	474.7984059	-4.315845888	1.94E-05	0.2353934697	0.001183842084	ENSG00000268163.1	gene	protein_coding	overlapping_locus	HAVANA	OTTHUMG00000183399.1
AC119396.1	7348943	7383385	+	-2.16452677	0.4162522592	479.6321483	-5.20003609	2.96E-07	0.003594003168	8.87E-05	ENSG00000263264.1	gene	protein_coding	overlapping_locus	HAVANA	OTTHUMG00000177340.4
AC016831.1	130876809	130913310	-	-1.618516203	0.3653160178	478.2324332	-4.430455071	1.17E-05	0.1418766461	8.88E-04	ENSG00000226380.9	gene	lincRNA	ncRNA_host	HAVANA	OTTHUMG00000043895.7
AL158211.5	22252072	22254589	+	1.606224312	0.5086154408	485	3.158032932	0.00168740314	1	0.02307889176	ENSG00000279631.1	gene	TEC	NA	HAVANA	OTTHUMG00000176140.1
LINC00877	72035300	72279503	-	-1.241311293	0.4208855091	478.0425101	-2.949284938	0.003341212618	1	0.03598388328	ENSG00000241163.7	gene	lincRNA	overlapping_locus	HAVANA	OTTHUMG00000158784.4
IFIT2	89283694	89309276	+	-1.234096153	0.4073889189	475.9958965	-3.029282576	0.00258463786	1	0.03069005053	ENSG00000119922.9	gene	protein_coding	overlapping_locus	HAVANA	OTTHUMG00000018707.2
C15orf62	40770080	40772449	+	-1.586329518	0.5610030532	475.1808404	-2.827666462	0.00488684389	1	0.0455319041	ENSG00000188277.9	gene	protein_coding	NA	HAVANA	OTTHUMG00000172536.1
NOL4L	32443059	32585074	-	-1.895836781	0.4154089257	474.690576	-4.563784417	6.41E-06	0.07789655232	6.13E-04	ENSG00000197183.14	gene	protein_coding	NA	HAVANA	OTTHUMG00000032219.4
KCNJ14	48455509	48466980	+	-0.65022841	0.2214444632	481.9835277	-2.936304664	0.003480313223	1	0.03679750302	ENSG00000182324.6	gene	protein_coding	overlapping_locus	HAVANA	OTTHUMG00000183307.2
DCHS1	6621323	6655854	-	1.64100127	0.4829069018	485	3.398173156	7.34E-04	1	0.01377712972	ENSG00000166341.7	gene	protein_coding	NA	HAVANA	OTTHUMG00000133398.3
KLHL32	96924620	97140754	+	1.403720514	0.4987475996	480.3474371	2.814490768	0.005086036849	1	0.04669542217	ENSG00000186231.16	gene	protein_coding	NA	HAVANA	OTTHUMG00000015247.1
PDE6B	625584	670782	+	-1.526427966	0.5415301824	483.1585569	-2.818731098	0.005019262635	1	0.04630441152	ENSG00000133256.12	gene	protein_coding	NA	HAVANA	OTTHUMG00000159909.4
UPB1	24494107	24528390	+	-2.092565101	0.3456833612	475.6747215	-6.053415744	2.88E-09	3.50E-05	8.65E-06	ENSG00000100024.14	gene	protein_coding	overlapping_locus	HAVANA	OTTHUMG00000150749.2
HIST1H3A	26020490	26020900	+	1.456907915	0.4522581179	479.6868432	3.221407992	0.001362309089	1	0.02007123751	ENSG00000275714.1	gene	protein_coding	NA	HAVANA	OTTHUMG00000014418.2
SH3BGRL2	79631283	79703659	+	1.86287489	0.5800798289	476.4171131	3.211411253	0.001410177658	1	0.02038805011	ENSG00000198478.7	gene	protein_coding	NA	HAVANA	OTTHUMG00000015081.2
SLC45A3	205657851	205680459	-	-1.33444387	0.442371074	476.4212252	-3.016571265	0.002693229776	1	0.03144479714	ENSG00000158715.5	gene	protein_coding	NA	HAVANA	OTTHUMG00000037223.1
DPEP2	67987394	68000586	-	-1.648590754	0.5437366951	477.664985	-3.031965231	0.002561744931	1	0.03053750648	ENSG00000167261.13	gene	protein_coding	NA	HAVANA	OTTHUMG00000137542.5
FGFRL1	1009936	1026897	+	-1.681338522	0.5460170254	475.1014198	-3.079278564	0.002195189627	1	0.02763075639	ENSG00000127418.14	gene	protein_coding	NA	HAVANA	OTTHUMG00000118998.3
FAM133DP	157379724	157380414	-	-1.359435287	0.4209675239	475.5588762	-3.22931155	0.001326749176	1	0.01979379538	ENSG00000230562.3	gene	processed_pseudogene	pseudo_consens	HAVANA	OTTHUMG00000153949.1
AC008105.3	45190931	45222222	-	-0.91726106	0.2994471897	472.7788454	-3.063181394	0.002314952202	1	0.0284605701	ENSG00000267121.5	gene	antisense_RNA	NA	HAVANA	OTTHUMG00000180195.1
ZC3H12C	110093361	110171841	+	-1.46744902	0.3376732147	474.2069852	-4.345766725	1.70E-05	0.2066015613	0.001081683567	ENSG00000149289.10	gene	protein_coding	NA	HAVANA	OTTHUMG00000166572.1
DLG5	77790791	77926526	-	1.867969628	0.4565111411	479.4022607	4.091837985	5.02E-05	0.6104635965	0.002272509519	ENSG00000151208.16	gene	protein_coding	ncRNA_host	HAVANA	OTTHUMG00000018548.4
SNHG9	1964959	1965509	+	-1.406584054	0.4163780099	481.3554384	-3.378142025	7.89E-04	1	0.01431819188	ENSG00000255198.4	gene	lincRNA	ncRNA_host	HAVANA	OTTHUMG00000166082.2
EGR2	62811996	62919900	-	1.155836943	0.3622778911	481.0261892	3.19047055	0.001513218301	1	0.02128923006	ENSG00000122877.15	gene	protein_coding	NA	HAVANA	OTTHUMG00000018308.6
SLC37A2	125063067	125090312	+	1.325849705	0.4290804672	482.4841677	3.089979167	0.002117313625	1	0.02695769461	ENSG00000134955.11	gene	protein_coding	NA	HAVANA	OTTHUMG00000165879.4
PAK6	40238759	40277487	+	1.807921869	0.5503455315	483.6010342	3.285066864	0.00109358605	1	0.01780041872	ENSG00000137843.11	gene	protein_coding	overlapping_locus	HAVANA	OTTHUMG00000129921.3
EBF4	2692878	2760108	+	-1.598164942	0.5476787411	473.9837438	-2.91807007	0.003689454636	1	0.03830920488	ENSG00000088881.20	gene	protein_coding	NA	HAVANA	OTTHUMG00000031709.7
OASL	121019111	121039242	-	-1.185694904	0.4136057605	476.3239241	-2.866727248	0.004331124408	1	0.04260691074	ENSG00000135114.12	gene	protein_coding	NA	HAVANA	OTTHUMG00000154981.4
VDR	47841537	47943048	-	1.286364375	0.4226541788	477.2878461	3.043538759	0.002467152248	1	0.02981918905	ENSG00000111424.10	gene	protein_coding	NA	HAVANA	OTTHUMG00000169890.3
FCER2	7688758	7702146	-	-1.553734573	0.5292300678	478.9369505	-2.935839566	0.003486465686	1	0.03683052674	ENSG00000104921.14	gene	protein_coding	NA	HAVANA	OTTHUMG00000182517.3
GPR132	105049389	105065445	-	-1.004635482	0.2690263315	476.5923017	-3.734338853	2.11E-04	1	0.006151475964	ENSG00000183484.11	gene	protein_coding	NA	HAVANA	OTTHUMG00000140173.5
LRRC3	44455486	44462196	+	-1.57050882	0.4946299661	476.8492979	-3.175118629	0.001594704031	1	0.0221448981	ENSG00000160233.7	gene	protein_coding	NA	HAVANA	OTTHUMG00000040847.4
PPP2R3A	135965673	136147891	+	1.583096162	0.5601279658	482.3980459	2.826311591	0.004904216112	1	0.0456238437	ENSG00000073711.10	gene	protein_coding	overlapping_locus	HAVANA	OTTHUMG00000159766.2
NBL1	19640554	19658456	+	-2.061680113	0.5535411193	479.060635	-3.724529292	2.19E-04	1	0.006354429394	ENSG00000158747.13	gene	protein_coding	overlapping_locus	HAVANA	OTTHUMG00000002700.7
HDAC9	18086949	19002416	+	1.419323614	0.4885418056	477.5610903	2.905224482	0.003840209017	1	0.03930395743	ENSG00000048052.21	gene	protein_coding	NA	HAVANA	OTTHUMG00000152487.8
MCTP1	94703741	95284575	-	1.872119312	0.4672012493	472.6131215	4.007093977	7.14E-05	0.8681369041	0.002865138298	ENSG00000175471.19	gene	protein_coding	overlapping_locus	HAVANA	OTTHUMG00000162742.8
ANO8	17323223	17334829	-	-0.9479002025	0.3220104564	475.7663049	-2.943693857	0.003401816921	1	0.03628306311	ENSG00000074855.10	gene	protein_coding	NA	HAVANA	OTTHUMG00000182665.1
ZNF192P1	28161781	28169594	+	2.099902516	0.5136579454	470.9757342	4.08813401	5.11E-05	0.6216832203	0.002291647789	ENSG00000226314.7	gene	transcribed_unprocessed_pseudogene	NA	HAVANA	OTTHUMG00000014513.2
FNDC10	1598012	1600096	-	-1.62223633	0.482766241	478.2034936	-3.360293641	8.41E-04	1	0.01488305854	ENSG00000228594.3	gene	protein_coding	NA	HAVANA	OTTHUMG00000154864.4
LMTK3	48485271	48513189	-	-1.681489426	0.5230758164	476.9318677	-3.214618938	0.001394752293	1	0.02030315516	ENSG00000142235.8	gene	protein_coding	NA	HAVANA	OTTHUMG00000183312.1
EPHB4	100802565	100827521	-	-1.755938579	0.4988919696	472.1250525	-3.519676975	4.74E-04	1	0.01042085971	ENSG00000196411.9	gene	protein_coding	ncRNA_host	HAVANA	OTTHUMG00000157040.1
CACNA1A	13206442	13633025	-	-1.401462318	0.4050390399	481.3585776	-3.460067253	5.88E-04	1	0.01199729021	ENSG00000141837.19	gene	protein_coding	NA	HAVANA	OTTHUMG00000044590.16
AC067852.4	42533532	42534009	+	2.861337554	0.6341738253	485	4.511913674	8.07E-06	0.09812168426	7.26E-04	ENSG00000267185.1	gene	processed_pseudogene	pseudo_consens	HAVANA	OTTHUMG00000180239.1
FBXL16	692498	705829	-	-1.821095474	0.5492969185	474.447312	-3.315320754	9.86E-04	1	0.01659713325	ENSG00000127585.11	gene	protein_coding	NA	HAVANA	OTTHUMG00000090420.3
SPINT1	40844018	40858207	+	-1.2127192	0.434315131	477.4202055	-2.792256391	0.005444227789	1	0.04853105989	ENSG00000166145.14	gene	protein_coding	NA	HAVANA	OTTHUMG00000130068.4
NINJ1	93121489	93134288	-	-0.9900193113	0.2962727019	475.9754935	-3.341581269	8.99E-04	1	0.01561846559	ENSG00000131669.9	gene	protein_coding	NA	HAVANA	OTTHUMG00000020242.2
AC008440.2	53874626	53876049	-	-1.935846114	0.517234442	476.8471083	-3.742686018	2.04E-04	1	0.005999089145	ENSG00000232220.2	gene	antisense_RNA	NA	HAVANA	OTTHUMG00000060830.2
AL353807.3	155614726	155660245	-	-1.311075145	0.42575022	471.6334729	-3.079446781	0.002194871927	1	0.02763075639	ENSG00000246203.2	gene	unprocessed_pseudogene	overlapping_locus	HAVANA	OTTHUMG00000014028.1
GOLGA4	37243177	37366751	+	-1.06488814	0.2683234895	474.6811153	-3.968672824	8.35E-05	1	0.003190864214	ENSG00000144674.16	gene	protein_coding	overlapping_locus	HAVANA	OTTHUMG00000130799.7
RGMB	98768650	98798643	+	-1.376117431	0.414368819	483.8209201	-3.32099658	9.65E-04	1	0.01640683238	ENSG00000174136.11	gene	protein_coding	NA	HAVANA	OTTHUMG00000162745.1
SLC7A5	87830023	87869488	-	-0.8679221514	0.2794218701	474.8203221	-3.106135361	0.002008964013	1	0.02598616323	ENSG00000103257.8	gene	protein_coding	ncRNA_host	HAVANA	OTTHUMG00000137658.3
MAN2A1	109689366	109869625	+	1.667413515	0.4085857927	476.6354342	4.080938555	5.26E-05	0.6393697331	0.002291647789	ENSG00000112893.9	gene	protein_coding	NA	HAVANA	OTTHUMG00000162834.3
AC012435.1	74478070	74490286	-	1.292926057	0.4200114808	485	3.078311226	0.002199692185	1	0.0276587976	ENSG00000260103.2	gene	transcribed_processed_pseudogene	pseudo_consens	HAVANA	OTTHUMG00000172643.3
GBAP1	155213821	155227422	-	1.201471565	0.4245388924	476.5205619	2.830062419	0.004850448121	1	0.04533756114	ENSG00000160766.14	gene	transcribed_unprocessed_pseudogene	NA	HAVANA	OTTHUMG00000176393.4
ANKRD36	97113496	97264521	+	-1.318343787	0.3244901464	473.9534266	-4.062816088	5.67E-05	0.6898955119	0.002429209549	ENSG00000135976.17	gene	protein_coding	NA	HAVANA	OTTHUMG00000155256.6
CHMP4C	81732434	81759515	+	1.57009675	0.5319620514	483.0536489	2.951520218	0.003315927196	1	0.03590236757	ENSG00000164695.4	gene	protein_coding	NA	HAVANA	OTTHUMG00000164726.1
TRMT61A	103529184	103537073	+	-1.08117019	0.214647703	468.9783365	-5.03695206	6.76E-07	0.008220172833	1.43E-04	ENSG00000166166.12	gene	protein_coding	NA	HAVANA	OTTHUMG00000171762.1
AC008014.1	46383679	46876159	+	-1.310959499	0.3436653223	477.0210253	-3.81464004	1.54E-04	1	0.005003099224	ENSG00000257261.5	gene	lincRNA	overlapping_locus	HAVANA	OTTHUMG00000169473.2
CDON	125955796	126063335	-	1.919098183	0.5269739737	479.6169722	3.64173238	3.00E-04	1	0.007768646455	ENSG00000064309.14	gene	protein_coding	NA	HAVANA	OTTHUMG00000165862.3
CCNJ	96043394	96060870	+	-1.069313379	0.244885591	483.3466485	-4.366583491	1.54E-05	0.1878439251	0.001020429136	ENSG00000107443.15	gene	protein_coding	NA	HAVANA	OTTHUMG00000018823.7
PRELID3A	12407896	12432238	+	-1.54992424	0.4280591672	475.3033227	-3.620817773	3.25E-04	1	0.00817550238	ENSG00000141391.13	gene	protein_coding	NA	HAVANA	OTTHUMG00000131694.3
PACSIN3	47177525	47186443	-	-1.375303692	0.4787140608	476.4260467	-2.872912673	0.004248623134	1	0.04199919406	ENSG00000165912.15	gene	protein_coding	ncRNA_host	HAVANA	OTTHUMG00000166870.5
TINCR	5558167	5568034	-	-1.344332504	0.4664231338	474.039125	-2.882216611	0.004128183043	1	0.04121065486	ENSG00000223573.6	gene	protein_coding	NA	HAVANA	OTTHUMG00000150390.3
EMILIN2	2847030	2915993	+	-1.549956334	0.424578942	476.2441095	-3.650572793	2.91E-04	1	0.007691840995	ENSG00000132205.10	gene	protein_coding	NA	HAVANA	OTTHUMG00000128525.2
BEND3	107065182	107115269	-	-0.7303347015	0.2496387566	474.9426439	-2.925566172	0.00360294207	1	0.03757133159	ENSG00000178409.13	gene	protein_coding	NA	HAVANA	OTTHUMG00000015308.1
REL	60881521	60931610	+	-1.003083928	0.3067928083	475.1797527	-3.269580971	0.001155244905	1	0.01837672478	ENSG00000162924.13	gene	protein_coding	overlapping_locus	HAVANA	OTTHUMG00000129418.3
ANKRD12	9136228	9285985	+	-1.196927529	0.2601900597	478.4192074	-4.600204674	5.41E-06	0.06580411127	5.59E-04	ENSG00000101745.16	gene	protein_coding	overlapping_locus	HAVANA	OTTHUMG00000131595.6
ZNF286B	18658429	18682262	-	-1.238026613	0.4063431004	479.04228	-3.046751899	0.002440960927	1	0.02956139832	ENSG00000249459.8	gene	protein_coding	overlapping_locus	HAVANA	OTTHUMG00000178136.6
ZNF829	36888124	36916291	-	-1.921806845	0.4236025513	478.3054251	-4.536816029	7.23E-06	0.0879203066	6.61E-04	ENSG00000185869.14	gene	protein_coding	NA	HAVANA	OTTHUMG00000048161.3
ZBTB10	80485619	80526265	+	-1.657935558	0.4294239639	476.498338	-3.860836137	1.29E-04	1	0.004384237947	ENSG00000205189.11	gene	protein_coding	NA	HAVANA	OTTHUMG00000155016.6
AC104692.2	152366763	152367015	+	1.66888885	0.5241840946	479.6742216	3.183783841	0.00154813273	1	0.02163648949	ENSG00000270405.1	gene	processed_pseudogene	NA	HAVANA	OTTHUMG00000184413.1
AL024498.1	10743324	10747663	-	1.575567382	0.4546286906	476.1153545	3.465613619	5.77E-04	1	0.0118689687	ENSG00000272097.1	gene	lincRNA	NA	HAVANA	OTTHUMG00000185674.1
NBPF12	146938744	146996202	+	-0.9609360847	0.300013325	473.1171986	-3.202978017	0.001451869161	1	0.0206229873	ENSG00000268043.7	gene	protein_coding	NA	HAVANA	OTTHUMG00000043708.7
CAPG	85394748	85418432	-	-1.460458547	0.4088395859	484.3544158	-3.57220435	3.89E-04	1	0.009157588375	ENSG00000042493.15	gene	protein_coding	NA	HAVANA	OTTHUMG00000130183.22
KBTBD6	41127569	41132746	-	-1.056403573	0.3112347869	478.5953976	-3.394233604	7.45E-04	1	0.01389539005	ENSG00000165572.7	gene	protein_coding	NA	HAVANA	OTTHUMG00000016786.1
LINC01135	58785160	58899594	+	1.408878503	0.40784065	476.2688298	3.454482781	6.01E-04	1	0.0121689823	ENSG00000234807.5	gene	lincRNA	NA	HAVANA	OTTHUMG00000008377.2
AC108062.1	128292751	128519394	+	1.199171479	0.3566088268	461.5606215	3.362708347	8.36E-04	1	0.01484019896	ENSG00000251432.6	gene	lincRNA	NA	HAVANA	OTTHUMG00000161321.3
ANKRD33B	10564330	10657816	+	-0.7359384481	0.2491094691	476.6201044	-2.954277293	0.003289062372	1	0.03567503067	ENSG00000164236.11	gene	protein_coding	NA	HAVANA	OTTHUMG00000162050.5
ZNF582	56375846	56393545	-	-1.501890618	0.4891322536	482.0569523	-3.070520512	0.002257500523	1	0.02800686393	ENSG00000018869.16	gene	protein_coding	overlapping_locus	HAVANA	OTTHUMG00000181939.5
LINC00886	156747346	156817062	-	0.8925281115	0.3052977422	468.0886538	2.923467776	0.00362932685	1	0.03774934574	ENSG00000240875.5	gene	lincRNA	overlapping_locus	HAVANA	OTTHUMG00000158647.1
FAM105A	14581775	14615007	+	-1.218603254	0.436361622	480.8045071	-2.792645349	0.005436302244	1	0.04853105989	ENSG00000145569.5	gene	protein_coding	NA	HAVANA	OTTHUMG00000131056.4
SAMD4A	54567097	54793315	+	-1.574427299	0.4184182262	475.0939651	-3.762807641	1.89E-04	1	0.005652141994	ENSG00000020577.13	gene	protein_coding	NA	HAVANA	OTTHUMG00000170999.3
LINC01152	72030291	72041297	+	1.893978355	0.5096973153	484.1643158	3.715888426	2.26E-04	1	0.006523024518	ENSG00000256124.5	gene	lincRNA	NA	HAVANA	OTTHUMG00000168039.2
AC008770.2	12017888	12052967	-	-1.52761878	0.3582451002	485	-4.264172151	2.41E-05	0.2933454391	0.001396883043	ENSG00000257355.1	gene	protein_coding	overlapping_locus	HAVANA	OTTHUMG00000169369.1
LRRC49	70853239	71053657	+	1.704782635	0.47531785	484.523133	3.586616061	3.69E-04	1	0.008784394502	ENSG00000137821.11	gene	protein_coding	overlapping_locus	HAVANA	OTTHUMG00000172182.5
AC007182.2	75595805	75596206	-	2.085922095	0.6405684373	485	3.256361028	0.001207495129	1	0.0187269557	ENSG00000242951.1	gene	processed_pseudogene	pseudo_consens	HAVANA	OTTHUMG00000157994.1
VIPR1	42489299	42537573	+	1.992003973	0.5150985584	476.8153311	3.867228785	1.25E-04	1	0.004305750804	ENSG00000114812.12	gene	protein_coding	NA	HAVANA	OTTHUMG00000131792.8
CPQ	96645227	97149654	+	1.539856125	0.4723331274	477.2737498	3.260106131	0.001193296933	1	0.01861915741	ENSG00000104324.15	gene	protein_coding	overlapping_locus	HAVANA	OTTHUMG00000164690.4
CALCRL	187343129	187448460	-	2.544093441	0.5047874049	484.1206138	5.039930506	6.59E-07	0.008012522341	1.43E-04	ENSG00000064989.12	gene	protein_coding	NA	HAVANA	OTTHUMG00000132636.5
CEACAM21	41549518	41586844	+	1.106207687	0.3921934463	483.4405442	2.820566478	0.004990992746	1	0.04613081767	ENSG00000007129.17	gene	protein_coding	overlapping_locus	HAVANA	OTTHUMG00000151062.8
NFKBID	35887653	35902303	-	-1.131671038	0.3839797193	475.0152077	-2.947215651	0.003364258001	1	0.03606183337	ENSG00000167604.14	gene	protein_coding	overlapping_locus	HAVANA	OTTHUMG00000180760.7
KIF3C	25926596	25982749	-	1.255367224	0.33080466	483.3839806	3.794889782	1.66E-04	1	0.00524358416	ENSG00000084731.14	gene	protein_coding	NA	HAVANA	OTTHUMG00000094797.4
C2orf88	189879609	190203484	+	1.611645345	0.3948964688	477.1534252	4.081184493	5.25E-05	0.6386085798	0.002291647789	ENSG00000187699.10	gene	protein_coding	overlapping_locus	HAVANA	OTTHUMG00000154361.3
SPRED2	65310851	65432637	-	-1.624998039	0.4788714996	481.4882766	-3.393390587	7.47E-04	1	0.01389539005	ENSG00000198369.9	gene	protein_coding	overlapping_locus	HAVANA	OTTHUMG00000152737.5
AL596202.1	155253139	155256724	-	1.194237378	0.4070895136	476.2219074	2.933598971	0.003512202976	1	0.03694193425	ENSG00000235381.1	gene	antisense_RNA	NA	HAVANA	OTTHUMG00000015879.1
AL031289.1	40669089	40687588	-	1.495821839	0.4154249862	479.1054891	3.600702627	3.50E-04	1	0.008488359297	ENSG00000237899.1	gene	lincRNA	NA	HAVANA	OTTHUMG00000007457.1
GCNT2	10492223	10629368	+	-1.383684986	0.4015689455	482.5401626	-3.445697186	6.19E-04	1	0.01242623679	ENSG00000111846.16	gene	protein_coding	overlapping_locus	HAVANA	OTTHUMG00000014244.4
LRFN4	66856647	66860475	+	-1.390600914	0.4446290367	476.7408793	-3.127553082	0.001870506707	1	0.02469434425	ENSG00000173621.8	gene	protein_coding	NA	HAVANA	OTTHUMG00000167100.2
LGALSL	64453969	64461381	+	1.35764213	0.323690275	484.1193508	4.194262958	3.26E-05	0.3959449612	0.00170359596	ENSG00000119862.12	gene	protein_coding	NA	HAVANA	OTTHUMG00000129541.6
EIF3CL	28379579	28403879	-	1.738141866	0.5883402937	485	2.95431383	0.003285968502	1	0.03567329555	ENSG00000205609.12	gene	protein_coding	ncRNA_host	HAVANA	OTTHUMG00000097025.1
LINC00539	21303515	21348721	-	1.329262893	0.4780463554	480.7678845	2.780615055	0.005638520606	1	0.049536685	ENSG00000224429.7	gene	lincRNA	NA	HAVANA	OTTHUMG00000016541.3
HMGB1P5	22381819	22382929	+	1.94012698	0.5299643937	475.5503833	3.660862885	2.80E-04	1	0.00755337827	ENSG00000132967.9	gene	transcribed_processed_pseudogene	NA	HAVANA	OTTHUMG00000155591.1
AC010615.1	21382865	21387177	+	-1.455323691	0.3589737775	485	-4.054122563	5.86E-05	0.712676478	0.002474571104	ENSG00000213976.4	gene	unprocessed_pseudogene	NA	HAVANA	OTTHUMG00000182844.1
PRRT3-AS1	9947404	9954787	+	-0.9315503793	0.3316715746	475.8238786	-2.808653049	0.005179573545	1	0.04724563746	ENSG00000230082.1	gene	antisense_RNA	NA	HAVANA	OTTHUMG00000155293.2
AP000777.3	60841806	60851081	-	-0.9082559802	0.3015842477	478.478083	-3.011616114	0.002736130249	1	0.03177517449	ENSG00000256813.1	gene	antisense_RNA	overlapping_locus	HAVANA	OTTHUMG00000167705.1
PLEKHB1	73646178	73662819	+	2.036954258	0.4546688203	485	4.480083451	9.32E-06	0.1132749304	7.91E-04	ENSG00000021300.13	gene	protein_coding	NA	HAVANA	OTTHUMG00000168030.3
HIVEP1	12008762	12164999	+	-1.184218816	0.2811427814	474.2982183	-4.212161559	3.03E-05	0.3681651854	0.001613505492	ENSG00000095951.16	gene	protein_coding	overlapping_locus	HAVANA	OTTHUMG00000014265.4
EMC3-AS1	9986893	10006990	+	-0.8417532152	0.2891370918	477.691876	-2.91125988	0.00376803808	1	0.03885969043	ENSG00000180385.8	gene	transcribed_unprocessed_pseudogene	NA	HAVANA	OTTHUMG00000155324.2
ELF3-AS1	202000094	202010353	-	1.512733312	0.3936790561	479.20545	3.842554711	1.38E-04	1	0.004635116219	ENSG00000234678.1	gene	antisense_RNA	NA	HAVANA	OTTHUMG00000035865.1
LINC02100	18704433	18746173	-	-0.9921318988	0.3550539462	469.5114148	-2.794313116	0.005413840653	1	0.04847340832	ENSG00000248693.1	gene	lincRNA	NA	HAVANA	OTTHUMG00000161873.1
FAIM	138608606	138633376	+	1.233731952	0.4326246569	476.5145945	2.851737488	0.004536958171	1	0.04388613716	ENSG00000158234.12	gene	protein_coding	NA	HAVANA	OTTHUMG00000159885.2
SH2B3	111405948	111451623	+	-1.735049855	0.3470739248	481.459049	-4.999078673	8.08E-07	0.009824798852	1.56E-04	ENSG00000111252.10	gene	protein_coding	NA	HAVANA	OTTHUMG00000169550.5
AC060234.2	48976554	48993046	-	-1.006296953	0.3592465107	477.9207075	-2.801132154	0.005298883441	1	0.04783156924	ENSG00000233665.8	gene	processed_transcript	ncRNA_host	HAVANA	OTTHUMG00000018181.5
GRIK4	120511700	120988904	+	1.250467673	0.4145671146	478.6880827	3.016321433	0.002694751099	1	0.03144479714	ENSG00000149403.12	gene	protein_coding	NA	HAVANA	OTTHUMG00000048255.8
ALG1L13P	8236003	8244667	-	2.187056166	0.4979817413	480.9972856	4.39184007	1.38E-05	0.1681993136	9.72E-04	ENSG00000253981.5	gene	transcribed_unprocessed_pseudogene	NA	HAVANA	OTTHUMG00000163708.2
AC099850.2	59197566	59215226	+	-0.8432204582	0.2601712157	476.4664159	-3.241021324	0.001274410291	1	0.01944235223	ENSG00000265303.1	gene	protein_coding	overlapping_locus	HAVANA	OTTHUMG00000179375.1
MDH1B	206737763	206765547	-	1.523207677	0.466831024	475.8740218	3.262867287	0.001182222707	1	0.01857086816	ENSG00000138400.12	gene	protein_coding	NA	HAVANA	OTTHUMG00000132918.4
KANK1	470291	746106	+	1.72866244	0.5086728712	485	3.398377499	7.34E-04	1	0.01377712972	ENSG00000107104.18	gene	protein_coding	overlapping_locus	HAVANA	OTTHUMG00000019434.6
NTN1	9021542	9244000	+	-1.357437958	0.4311930901	476.3816281	-3.148097661	0.001746479415	1	0.02367384973	ENSG00000065320.8	gene	protein_coding	NA	HAVANA	OTTHUMG00000130257.5
AC239868.2	149844498	149849024	-	1.431000627	0.4360402804	484.2013502	3.281808337	0.001105925586	1	0.01787570549	ENSG00000261716.1	gene	sense_overlapping	NA	HAVANA	OTTHUMG00000176085.2
ATF3	212565334	212620777	+	-1.160380295	0.4079518726	475.9979935	-2.844404875	0.004641098878	1	0.04443395374	ENSG00000162772.16	gene	protein_coding	NA	HAVANA	OTTHUMG00000036747.8
FAM218A	164956948	164959122	+	1.245625924	0.3686559041	483.5269831	3.378830802	7.87E-04	1	0.01431819188	ENSG00000250486.3	gene	protein_coding	NA	HAVANA	OTTHUMG00000161252.1
PRNP	4686236	4701590	+	-1.070788052	0.3342711664	475.1634256	-3.203351528	0.001449625543	1	0.02061520114	ENSG00000171867.16	gene	protein_coding	NA	HAVANA	OTTHUMG00000031786.4
MYCL	39895426	39902256	-	-1.358327001	0.4610256921	480.1533888	-2.946315192	0.003372177361	1	0.03606183337	ENSG00000116990.10	gene	protein_coding	NA	HAVANA	OTTHUMG00000009243.6
RALGAPA2	20389552	20712488	-	-0.7812545551	0.267940061	482.2284947	-2.91578106	0.003713233266	1	0.03845758372	ENSG00000188559.13	gene	protein_coding	NA	HAVANA	OTTHUMG00000032010.3
SLC30A1	211571568	211578742	-	-1.122919734	0.3056263307	477.9278611	-3.674159001	2.66E-04	1	0.007257957665	ENSG00000170385.9	gene	protein_coding	NA	HAVANA	OTTHUMG00000036995.3
TIMM23B	49942033	49974850	+	-0.8913393304	0.2539566902	475.4519636	-3.509808423	4.91E-04	1	0.0107206843	ENSG00000204152.10	gene	protein_coding	ncRNA_host	HAVANA	OTTHUMG00000018213.3
ATP6V1C2	10721649	10785110	+	-1.453268814	0.4116848304	482.2528889	-3.530051891	4.55E-04	1	0.01015762791	ENSG00000143882.10	gene	protein_coding	ncRNA_host	HAVANA	OTTHUMG00000090459.3
SNN	11668414	11679159	+	-1.131883635	0.3416141207	478.5403442	-3.313339722	9.92E-04	1	0.01665592959	ENSG00000184602.5	gene	protein_coding	NA	HAVANA	OTTHUMG00000090535.1
ANK2	112818109	113383740	+	-1.370767436	0.3403230715	476.0296697	-4.027841633	6.55E-05	0.7964642707	0.002699878884	ENSG00000145362.17	gene	protein_coding	overlapping_locus	HAVANA	OTTHUMG00000132912.6
PTBP2	96721665	96823738	+	-1.019114328	0.2280735825	474.567457	-4.468357612	9.87E-06	0.1199662891	8.22E-04	ENSG00000117569.18	gene	protein_coding	NA	HAVANA	OTTHUMG00000010685.2
SESTD1	179101692	179264790	-	-1.349100428	0.3122261831	475.6353387	-4.32090741	1.89E-05	0.2301797485	0.001179240612	ENSG00000187231.13	gene	protein_coding	NA	HAVANA	OTTHUMG00000154554.5
ANKRD7	118214669	118496171	+	1.923027979	0.4710507636	485	4.082421956	5.21E-05	0.6337341173	0.002291647789	ENSG00000106013.14	gene	protein_coding	NA	HAVANA	OTTHUMG00000156960.3
DPY19L1	34928876	35038271	-	1.078189723	0.3149366655	480.780628	3.423512855	6.71E-04	1	0.01299193688	ENSG00000173852.14	gene	protein_coding	ncRNA_host	HAVANA	OTTHUMG00000154888.4
POMZP3	76609986	76627261	-	-1.9495163	0.5482969791	485	-3.555584609	4.14E-04	1	0.009572743557	ENSG00000146707.14	gene	protein_coding	NA	HAVANA	OTTHUMG00000023514.22
DARS-AS1	135985176	136022593	+	0.8903110103	0.2952993541	476.3823835	3.014943981	0.002707457007	1	0.03156277061	ENSG00000231890.7	gene	antisense_RNA	NA	HAVANA	OTTHUMG00000153578.5
CD40	46118272	46129863	+	-0.9056732196	0.2651815613	476.5196821	-3.415294847	6.92E-04	1	0.01323269154	ENSG00000101017.13	gene	protein_coding	NA	HAVANA	OTTHUMG00000033053.3
DLGAP3	34865436	34929585	-	-1.476056532	0.4471768232	478.1775022	-3.300834156	0.00103605783	1	0.0171745168	ENSG00000116544.11	gene	protein_coding	NA	HAVANA	OTTHUMG00000004049.1
PPRC1	102132994	102150331	+	-0.5912861135	0.2083053282	477.0052023	-2.838554916	0.004725149634	1	0.04472767014	ENSG00000148840.10	gene	protein_coding	NA	HAVANA	OTTHUMG00000018948.1
AC095055.1	151139991	151141103	+	-1.3610889	0.4482832198	471.4385148	-3.036225404	0.00252826054	1	0.0303766007	ENSG00000270681.1	gene	antisense_RNA	NA	HAVANA	OTTHUMG00000161448.1
EIF3FP3	58251440	58252525	+	-2.196866277	0.5327857585	484.3255188	-4.123357733	4.39E-05	0.5342262679	0.002062649683	ENSG00000233426.3	gene	processed_pseudogene	NA	HAVANA	OTTHUMG00000152112.1
U62317.2	50542305	50542906	-	-1.401241399	0.4481891576	476.8880269	-3.126450909	0.001877355188	1	0.02475787606	ENSG00000272666.1	gene	lincRNA	NA	HAVANA	OTTHUMG00000186141.1
PXDNL	51319578	51809445	-	-1.595640969	0.4087147355	466.5359447	-3.904045611	1.09E-04	1	0.003855103887	ENSG00000147485.12	gene	protein_coding	overlapping_locus	HAVANA	OTTHUMG00000164244.1
GPNMB	23235967	23275108	+	1.531967518	0.4485274511	479.9257056	3.415549069	6.91E-04	1	0.01323269154	ENSG00000136235.15	gene	protein_coding	NA	HAVANA	OTTHUMG00000022811.5
AL159163.1	166858094	166956124	-	-1.187834126	0.3695838896	479.1372282	-3.213977013	0.001397391162	1	0.02030315516	ENSG00000249141.1	gene	protein_coding	overlapping_locus	HAVANA	OTTHUMG00000160910.1
ZNF850	36714383	36772825	-	-0.9698797804	0.3272343441	475.9658781	-2.963869159	0.003190290562	1	0.03494661526	ENSG00000267041.5	gene	protein_coding	NA	HAVANA	OTTHUMG00000180899.1
EXOC6	92834713	93059493	+	1.295846697	0.3743901396	474.7971133	3.461220156	5.86E-04	1	0.01199729021	ENSG00000138190.16	gene	protein_coding	NA	HAVANA	OTTHUMG00000018767.5
ARL5B	18659405	18681639	+	-1.396823858	0.3036526015	475.3890065	-4.600072093	5.42E-06	0.06594570452	5.59E-04	ENSG00000165997.4	gene	protein_coding	NA	HAVANA	OTTHUMG00000017765.1
AP003086.1	78423982	78429836	-	1.166055935	0.4036799109	479.3061749	2.888565676	0.004045215305	1	0.04068302142	ENSG00000251323.2	gene	lincRNA	NA	HAVANA	OTTHUMG00000166701.1
FAM109A	111360651	111369121	-	-1.867599608	0.4829121662	483.509929	-3.867369138	1.25E-04	1	0.004305750804	ENSG00000198324.13	gene	protein_coding	NA	HAVANA	OTTHUMG00000169547.4
PELI3	66466327	66477337	+	-1.25763924	0.358536567	476.423324	-3.50770146	4.95E-04	1	0.01076315432	ENSG00000174516.14	gene	protein_coding	NA	HAVANA	OTTHUMG00000167109.2
LRRIQ3	74026015	74198187	-	1.904337342	0.4690237959	477.9468134	4.060214766	5.73E-05	0.6964710411	0.002443758039	ENSG00000162620.15	gene	protein_coding	NA	HAVANA	OTTHUMG00000009508.4
HESX1	57197843	57226521	-	-1.223263801	0.3737073591	476.9766157	-3.273320076	0.001140106874	1	0.01826424174	ENSG00000163666.8	gene	protein_coding	NA	HAVANA	OTTHUMG00000158597.5
PLEKHM1P1	64779259	64837154	-	-1.134038471	0.3188756102	473.4504422	-3.556366292	4.14E-04	1	0.009572743557	ENSG00000214176.9	gene	transcribed_unprocessed_pseudogene	overlapping_locus	HAVANA	OTTHUMG00000179296.2
ZC2HC1A	78666047	78719765	+	1.844093321	0.4234203997	483.8186057	4.35523022	1.62E-05	0.1974216492	0.001039061312	ENSG00000104427.11	gene	protein_coding	NA	HAVANA	OTTHUMG00000164619.2
ORAOV1	69653076	69675416	-	-0.6160405791	0.209240765	473.9458688	-2.944170937	0.003397288403	1	0.03627878799	ENSG00000149716.12	gene	protein_coding	NA	HAVANA	OTTHUMG00000167885.6
DGUOK-AS1	73947642	73981441	-	-1.829205319	0.3395694239	480.3780798	-5.386837537	1.12E-07	0.001367759171	5.07E-05	ENSG00000237883.1	gene	antisense_RNA	ncRNA_host	HAVANA	OTTHUMG00000152820.1
YOD1	207043849	207052980	-	-0.7325910464	0.2283755136	480.6863902	-3.207835354	0.001426633642	1	0.02042840894	ENSG00000180667.10	gene	protein_coding	NA	HAVANA	OTTHUMG00000036032.2
GPR15	98531899	98533150	+	1.831288676	0.3689917505	477.059656	4.962952893	9.68E-07	0.01176793069	1.74E-04	ENSG00000154165.4	gene	protein_coding	NA	HAVANA	OTTHUMG00000160017.1
C22orf46	41688939	41698136	+	0.8957349871	0.2114250205	474.8875893	4.236655553	2.73E-05	0.331463326	0.001508992706	ENSG00000184208.10	gene	protein_coding	NA	HAVANA	OTTHUMG00000151188.4
KCNN3	154697455	154870280	-	1.270752659	0.2707612226	479.3930744	4.693259422	3.51E-06	0.0427252735	4.00E-04	ENSG00000143603.18	gene	protein_coding	NA	HAVANA	OTTHUMG00000037260.3
ALDH16A1	49453169	49471048	+	0.9390733549	0.3306889713	473.7887204	2.83974803	0.004709134394	1	0.04472767014	ENSG00000161618.9	gene	protein_coding	overlapping_locus	HAVANA	OTTHUMG00000183163.2
LINC00880	157081667	157123004	-	1.458174003	0.4046838314	477.5377574	3.603242556	3.47E-04	1	0.008461254395	ENSG00000243629.1	gene	lincRNA	NA	HAVANA	OTTHUMG00000158717.1
KLHDC7B	50548033	50551023	+	-1.245076757	0.4139365544	478.4649285	-3.007892741	0.002769240585	1	0.03198961803	ENSG00000130487.5	gene	protein_coding	NA	HAVANA	OTTHUMG00000150250.3
TET3	73986404	74108176	+	-1.059816561	0.2922598083	474.7744476	-3.626282271	3.19E-04	1	0.008134651721	ENSG00000187605.15	gene	protein_coding	NA	HAVANA	OTTHUMG00000152823.8
IGF2BP3	23310209	23470467	-	1.445386568	0.4396722895	481.2581154	3.287417929	0.001085061291	1	0.0177401474	ENSG00000136231.13	gene	protein_coding	NA	HAVANA	OTTHUMG00000128445.6
FDXR	74862497	74873031	-	0.7919285536	0.283006373	475.1545517	2.798271096	0.005346495383	1	0.0480473299	ENSG00000161513.11	gene	protein_coding	NA	HAVANA	OTTHUMG00000179026.8
AC005224.1	14210488	14217922	+	1.235733536	0.4109168283	480.7432706	3.0072595	0.0027742409	1	0.03198961803	ENSG00000231595.1	gene	lincRNA	NA	HAVANA	OTTHUMG00000058809.1
PIP5K1B	68705414	69009176	+	1.418824374	0.3893789575	476.8322705	3.643813686	2.98E-04	1	0.007728778795	ENSG00000107242.17	gene	protein_coding	overlapping_locus	HAVANA	OTTHUMG00000019976.5
CCDC62	122774327	122827528	+	-1.132525237	0.3825758279	483.7506417	-2.960263441	0.00322467781	1	0.03519646095	ENSG00000130783.13	gene	protein_coding	NA	HAVANA	OTTHUMG00000168764.4
AC018761.2	12796823	12801849	+	-1.747327273	0.4270511485	478.0776178	-4.091611225	5.03E-05	0.6113050606	0.002272509519	ENSG00000267062.1	gene	antisense_RNA	NA	HAVANA	OTTHUMG00000180480.1
LRRC8B	89524836	89597864	+	-1.180844222	0.295199109	476.818164	-4.000161879	7.34E-05	0.8919542966	0.002901971609	ENSG00000197147.13	gene	protein_coding	NA	HAVANA	OTTHUMG00000010129.5
ZNF587	57849857	57865112	+	-0.7268708701	0.2424791604	474.0058679	-2.997663259	0.002863444042	1	0.0326141826	ENSG00000198466.11	gene	protein_coding	overlapping_locus	HAVANA	OTTHUMG00000154901.4
SYTL1	27342020	27353937	+	-1.289171205	0.3947455573	482.146366	-3.265828281	0.001169155918	1	0.01851394036	ENSG00000142765.17	gene	protein_coding	NA	HAVANA	OTTHUMG00000005770.11
PPARGC1B	149730298	149855022	+	-1.065976227	0.2108055118	475.1892538	-5.056681005	6.10E-07	0.007419597109	1.42E-04	ENSG00000155846.16	gene	protein_coding	ncRNA_host	HAVANA	OTTHUMG00000130055.2
CASZ1	10636604	10796650	-	-0.8487736516	0.2698835901	479.9056809	-3.14496206	0.001764141599	1	0.02383355301	ENSG00000130940.14	gene	protein_coding	NA	HAVANA	OTTHUMG00000002035.5
GMDS-AS1	2245748	2482022	+	-0.6513584447	0.2027569669	466.8539497	-3.212508328	0.001406778485	1	0.02036311857	ENSG00000250903.8	gene	lincRNA	overlapping_locus	HAVANA	OTTHUMG00000014120.4
GIPC2	77979542	78138449	+	-1.439943445	0.4242788026	483.7101006	-3.393861386	7.46E-04	1	0.01389539005	ENSG00000137960.5	gene	protein_coding	overlapping_locus	HAVANA	OTTHUMG00000041145.1
SYCE1L	77199397	77213215	+	-1.400780519	0.3891577254	471.9124626	-3.599518724	3.53E-04	1	0.008521751885	ENSG00000205078.5	gene	protein_coding	overlapping_locus	HAVANA	OTTHUMG00000176809.1
EFCAB13	47323290	47441312	+	1.012489935	0.3337633555	480.6243711	3.033556316	0.002547709666	1	0.03045978548	ENSG00000178852.15	gene	protein_coding	overlapping_locus	HAVANA	OTTHUMG00000164767.6
PIK3CG	106865278	106907145	+	1.247046896	0.3578108894	477.1155168	3.485212254	5.37E-04	1	0.0114579044	ENSG00000105851.10	gene	protein_coding	NA	HAVANA	OTTHUMG00000157641.3
ZNF256	57940833	57947675	-	-0.9853503624	0.3427311432	478.9003618	-2.874995115	0.004220239449	1	0.04185472386	ENSG00000152454.3	gene	protein_coding	NA	HAVANA	OTTHUMG00000183449.1
RRM2	10120698	10131419	+	1.732969841	0.3928210145	475.7750629	4.411601663	1.27E-05	0.1544467615	9.20E-04	ENSG00000171848.14	gene	protein_coding	NA	HAVANA	OTTHUMG00000185555.2
AC011472.2	11300777	11324441	-	-1.190325974	0.4001511503	478.8779656	-2.974690872	0.003080967642	1	0.03408688403	ENSG00000267174.5	gene	3prime_overlapping_ncRNA	overlapping_locus	HAVANA	OTTHUMG00000180834.2
AC097376.2	139411927	139454034	-	-0.9884852115	0.2541914076	482.9566366	-3.888743607	1.15E-04	1	0.00401301316	ENSG00000273247.5	gene	antisense_RNA	overlapping_locus	HAVANA	OTTHUMG00000186367.2
RLN1	5334969	5339873	-	1.605244489	0.4804596884	483.84365	3.341059671	8.99E-04	1	0.01561846559	ENSG00000107018.7	gene	protein_coding	NA	HAVANA	OTTHUMG00000019495.2
AC091551.1	50968019	51058144	+	-0.9620835383	0.3135757832	477.4874838	-3.06810535	0.002276647222	1	0.02813186339	ENSG00000267699.2	gene	protein_coding	overlapping_locus	HAVANA	OTTHUMG00000180063.3
ZNF35	44648727	44660791	+	-1.126215514	0.2639978876	475.5159569	-4.266001989	2.40E-05	0.2920853706	0.001396883043	ENSG00000169981.10	gene	protein_coding	NA	HAVANA	OTTHUMG00000133091.12
AC092073.1	34396315	34409364	+	-1.02266941	0.3334848905	473.4478895	-3.066613928	0.002288876538	1	0.02822560834	ENSG00000266953.6	gene	protein_coding	overlapping_locus	HAVANA	OTTHUMG00000182250.3
NT5DC3	103770453	103841197	-	-1.057184976	0.2390325138	474.7592844	-4.422766424	1.21E-05	0.1470401836	8.97E-04	ENSG00000111696.11	gene	protein_coding	NA	HAVANA	OTTHUMG00000157017.2
ICAM4	10286967	10288522	+	-1.644129517	0.4317320268	476.5721035	-3.808217632	1.58E-04	1	0.005090703709	ENSG00000105371.8	gene	protein_coding	NA	HAVANA	OTTHUMG00000180405.1
RAPGEF2	159104178	159360169	+	-0.9017357402	0.2768088461	474.5097226	-3.257611716	0.00120407781	1	0.01869780599	ENSG00000109756.8	gene	protein_coding	ncRNA_host	HAVANA	OTTHUMG00000161451.5
CDKN2C	50960745	50974633	+	1.112512598	0.3139949926	474.8924028	3.543090255	4.35E-04	1	0.009913265807	ENSG00000123080.10	gene	protein_coding	NA	HAVANA	OTTHUMG00000008046.2
TRG-AS1	38341577	38378804	+	-1.539050454	0.4053739709	485	-3.796618837	1.65E-04	1	0.005219703362	ENSG00000281103.1	gene	antisense_RNA	NA	HAVANA	OTTHUMG00000189585.1
KLF5	73054976	73077542	+	-1.345747018	0.4361415166	485	-3.085574216	0.002147690224	1	0.027201839	ENSG00000102554.13	gene	protein_coding	NA	HAVANA	OTTHUMG00000017074.2
AF001548.2	15726674	15732993	+	-1.041082887	0.2853360727	479.721525	-3.648619948	2.93E-04	1	0.007716438633	ENSG00000263335.1	gene	antisense_RNA	NA	HAVANA	OTTHUMG00000177385.1
PIDD1	799179	809753	-	0.728448365	0.2557821748	477.6941626	2.847924667	0.004590258794	1	0.04419078122	ENSG00000177595.17	gene	protein_coding	NA	HAVANA	OTTHUMG00000133306.3
MAPK8IP2	50600685	50613981	+	1.426866506	0.4291285231	485	3.325033013	9.51E-04	1	0.01624171704	ENSG00000008735.13	gene	protein_coding	NA	HAVANA	OTTHUMG00000150181.7
AC091959.3	146203550	146339251	+	-1.027184981	0.2958098809	476.0575963	-3.472449865	5.63E-04	1	0.01167699638	ENSG00000275740.1	gene	protein_coding	NA	HAVANA	OTTHUMG00000188625.1
PIK3R5	8878911	8965712	-	-1.346877365	0.4254502329	477.8065972	-3.165769486	0.001645547099	1	0.02268504214	ENSG00000141506.13	gene	protein_coding	NA	HAVANA	OTTHUMG00000108197.5
ITGAL	30472658	30523185	+	1.052100354	0.2852461766	477.2825366	3.688394236	2.52E-04	1	0.007017342425	ENSG00000005844.17	gene	protein_coding	ncRNA_host	HAVANA	OTTHUMG00000176964.4
DDX21	68956128	68985073	+	-0.5918171285	0.1715079516	471.8122712	-3.450668747	6.09E-04	1	0.01224825659	ENSG00000165732.12	gene	protein_coding	NA	HAVANA	OTTHUMG00000018366.1
SLF2	100912569	100965136	+	0.7311894375	0.2473252729	476.0867193	2.956387873	0.003267219552	1	0.03550144999	ENSG00000119906.11	gene	protein_coding	NA	HAVANA	OTTHUMG00000018919.4
SERPINI1	167735243	167825568	+	1.100216403	0.2805703312	477.5041279	3.921356896	1.01E-04	1	0.003675031926	ENSG00000163536.12	gene	protein_coding	NA	HAVANA	OTTHUMG00000158450.11
ZBTB38	141324213	141449792	+	1.066904782	0.2962820409	479.1395453	3.60097689	3.50E-04	1	0.008488359297	ENSG00000177311.11	gene	protein_coding	overlapping_locus	HAVANA	OTTHUMG00000160128.4
USP53	119212587	119295517	+	1.130326198	0.3463887047	477.783787	3.263172797	0.001180653825	1	0.01857086816	ENSG00000145390.11	gene	protein_coding	NA	HAVANA	OTTHUMG00000161331.3
AC005833.3	4657634	4744581	+	-1.29595436	0.3550331188	476.2244672	-3.650235123	2.91E-04	1	0.007691840995	ENSG00000255639.2	gene	protein_coding	overlapping_locus	HAVANA	OTTHUMG00000168352.3
TRIM45	117111060	117122587	-	1.603200201	0.3740419623	481.6112187	4.286150652	2.20E-05	0.2670903931	0.001322229669	ENSG00000134253.9	gene	protein_coding	NA	HAVANA	OTTHUMG00000012119.4
FLNB	58008400	58172251	+	-1.221697077	0.3768805179	476.360925	-3.241603157	0.001271887008	1	0.01942823384	ENSG00000136068.14	gene	protein_coding	NA	HAVANA	OTTHUMG00000159158.1
RAB11FIP1	37858618	37899467	-	-0.9720504572	0.3199097954	475.0902769	-3.038514204	0.002508474945	1	0.03019856124	ENSG00000156675.15	gene	protein_coding	NA	HAVANA	OTTHUMG00000164026.3
AC007773.1	32390050	32405560	-	1.040685634	0.3531676689	481.5930142	2.946718304	0.003367391242	1	0.03606183337	ENSG00000267213.4	gene	antisense_RNA	NA	HAVANA	OTTHUMG00000180221.2
ZBED8	160393148	160400097	-	1.640933679	0.3335428943	476.8973585	4.919708102	1.20E-06	0.01453400429	1.91E-04	ENSG00000221886.3	gene	protein_coding	NA	HAVANA	OTTHUMG00000163554.1
RBBP6	24537693	24572863	+	-1.141712615	0.2746706752	476.6904943	-4.156660022	3.83E-05	0.4655671341	0.001895773832	ENSG00000122257.18	gene	protein_coding	NA	HAVANA	OTTHUMG00000096991.9
WDR27	169457212	169702048	-	-0.7756305385	0.2252029684	472.7824967	-3.444139941	6.24E-04	1	0.01249689469	ENSG00000184465.15	gene	protein_coding	NA	HAVANA	OTTHUMG00000016061.4
ZNF316	6637322	6656432	+	-1.0044223	0.2416198227	473.9097792	-4.157035993	3.83E-05	0.4652829985	0.001895773832	ENSG00000205903.6	gene	protein_coding	NA	HAVANA	OTTHUMG00000151854.4
SPIB	50418938	50431313	+	-1.165259455	0.3676019189	479.3285123	-3.16989492	0.001622525195	1	0.02239305772	ENSG00000269404.6	gene	protein_coding	overlapping_locus	HAVANA	OTTHUMG00000183039.2
RGS12	3293028	3439913	+	-1.312023182	0.361391788	473.6588203	-3.630473147	3.14E-04	1	0.008064732753	ENSG00000159788.18	gene	protein_coding	overlapping_locus	HAVANA	OTTHUMG00000090277.13
CLK2	155262868	155278491	-	0.9712071698	0.2194397842	467.0392183	4.42584818	1.20E-05	0.1455447848	8.93E-04	ENSG00000176444.18	gene	protein_coding	NA	HAVANA	OTTHUMG00000035873.2
REXO2	114439386	114450279	+	1.147759135	0.3783341144	476.0106685	3.033718322	0.002547653712	1	0.03045978548	ENSG00000076043.9	gene	protein_coding	overlapping_locus	HAVANA	OTTHUMG00000168271.2
AC005083.1	20217577	20221700	+	1.166415988	0.3728345792	474.2854927	3.128508065	0.001865128629	1	0.02467693036	ENSG00000233834.6	gene	processed_transcript	NA	HAVANA	OTTHUMG00000152503.1
CDKN2D	10566462	10569059	-	-1.600097661	0.2722179795	476.1279857	-5.878001388	7.82E-09	9.51E-05	1.04E-05	ENSG00000129355.6	gene	protein_coding	NA	HAVANA	OTTHUMG00000180583.1
RNF208	137220247	137221581	-	-1.688227612	0.3803369038	475.9063062	-4.438768879	1.13E-05	0.1368566299	8.83E-04	ENSG00000212864.3	gene	protein_coding	NA	HAVANA	OTTHUMG00000131782.2
KCTD21-AS1	78139771	78175323	+	0.8921695917	0.3208626336	485	2.780534404	0.005638023945	1	0.049536685	ENSG00000246174.7	gene	antisense_RNA	NA	HAVANA	OTTHUMG00000166595.1
RRBP1	17613678	17682295	-	-0.6312045917	0.2185533244	474.3166133	-2.888103366	0.004052927512	1	0.04072689721	ENSG00000125844.15	gene	protein_coding	NA	HAVANA	OTTHUMG00000031945.11
SRGAP2C	121184810	121392822	+	-1.277563428	0.2656828171	485	-4.80860389	2.03E-06	0.02469858341	2.68E-04	ENSG00000171943.11	gene	protein_coding	NA	HAVANA	OTTHUMG00000041445.3
AC004477.1	48045141	48048073	-	1.643909559	0.4542717143	457.9224817	3.618780363	3.29E-04	1	0.008189752027	ENSG00000263412.1	gene	processed_transcript	NA	HAVANA	OTTHUMG00000178705.1
PPP1R15A	48872392	48876057	+	-1.162081956	0.3648090769	474.7258229	-3.185452418	0.001540418059	1	0.02155344439	ENSG00000087074.7	gene	protein_coding	NA	HAVANA	OTTHUMG00000183330.2
SLC7A6	68264516	68301823	+	0.5973880269	0.2110014804	476.5322594	2.831203013	0.004833468642	1	0.04525041155	ENSG00000103064.13	gene	protein_coding	NA	HAVANA	OTTHUMG00000176544.11
ASH1L	155335268	155562807	-	-1.004796936	0.1994952071	473.2325884	-5.036697124	6.75E-07	0.008205065351	1.43E-04	ENSG00000116539.12	gene	protein_coding	overlapping_locus	HAVANA	OTTHUMG00000014011.3
TTC12	113314529	113383544	+	1.351696581	0.4044289002	476.6593816	3.342235386	8.96E-04	1	0.01561581599	ENSG00000149292.16	gene	protein_coding	overlapping_locus	HAVANA	OTTHUMG00000142832.7
AP000254.1	31666728	31667247	-	-1.842559633	0.3893658809	484.0804022	-4.732206193	2.92E-06	0.03549858592	3.48E-04	ENSG00000273271.1	gene	antisense_RNA	NA	HAVANA	OTTHUMG00000186467.1
SLC22A5	132369752	132395614	+	1.216316785	0.4000522371	481.7640419	3.040394908	0.002491329326	1	0.03008150275	ENSG00000197375.12	gene	protein_coding	NA	HAVANA	OTTHUMG00000059634.14
AKAP9	91940867	92110673	+	-0.6698167032	0.2054674055	474.0968415	-3.259965743	0.001194419177	1	0.01861915741	ENSG00000127914.16	gene	protein_coding	NA	HAVANA	OTTHUMG00000131127.4
EBI3	4229498	4237531	+	-1.14539279	0.2990866684	475.6538363	-3.829635055	1.46E-04	1	0.004793211561	ENSG00000105246.5	gene	protein_coding	NA	HAVANA	OTTHUMG00000181866.1
GRAMD2B	126360132	126496494	+	1.261891861	0.2678032152	478.9028245	4.712011617	3.22E-06	0.03914412835	3.76E-04	ENSG00000155324.9	gene	protein_coding	overlapping_locus	HAVANA	OTTHUMG00000128943.8
LRMP	25004342	25108334	+	1.420223612	0.27948721	467.8616991	5.081533472	5.42E-07	0.006591574382	1.32E-04	ENSG00000118308.15	gene	protein_coding	NA	HAVANA	OTTHUMG00000170192.16
DUSP19	183078559	183100005	+	1.482147866	0.3304544931	478.5063916	4.485179947	9.13E-06	0.1110329199	7.82E-04	ENSG00000162999.12	gene	protein_coding	NA	HAVANA	OTTHUMG00000132622.2
ZNF331	53520981	53580269	+	-1.269795273	0.3874276891	473.7268304	-3.277502637	0.001124254551	1	0.0180817607	ENSG00000130844.16	gene	protein_coding	NA	HAVANA	OTTHUMG00000163019.3
MMP25	3046681	3060726	+	-1.300291767	0.442779465	480.6254082	-2.936657795	0.003476877503	1	0.03679750302	ENSG00000008516.16	gene	protein_coding	NA	HAVANA	OTTHUMG00000177475.1
MAFK	1530714	1543043	+	-1.283740879	0.2356683162	476.2164025	-5.44723576	8.22E-08	9.99E-04	4.00E-05	ENSG00000198517.9	gene	protein_coding	NA	HAVANA	OTTHUMG00000151453.2
FAM117B	202635188	202769757	+	-0.938636058	0.2548035222	475.9838445	-3.683764062	2.56E-04	1	0.007063561265	ENSG00000138439.11	gene	protein_coding	NA	HAVANA	OTTHUMG00000154550.3
HIC2	21417404	21451463	+	-1.494124086	0.2863410366	475.8762668	-5.217987974	2.71E-07	0.003289570832	8.43E-05	ENSG00000169635.9	gene	protein_coding	NA	HAVANA	OTTHUMG00000150781.3
ZNFX1	49237946	49278426	-	-0.6810304211	0.2027301943	474.6970042	-3.359294472	8.44E-04	1	0.01490070273	ENSG00000124201.14	gene	protein_coding	NA	HAVANA	OTTHUMG00000032696.6
LINC01465	62601751	62603690	-	-1.593731697	0.3178622636	483.6364282	-5.013906587	7.50E-07	0.009117909728	1.55E-04	ENSG00000221949.5	gene	lincRNA	NA	HAVANA	OTTHUMG00000169983.2
AL049875.1	39474840	39513780	+	1.38271542	0.3901124379	477.8980567	3.544402296	4.32E-04	1	0.009904451106	ENSG00000258526.5	gene	lincRNA	NA	HAVANA	OTTHUMG00000170672.1
ZC2HC1C	75064170	75079987	+	1.83069716	0.4496837416	479.1464028	4.071077048	5.47E-05	0.6655584024	0.002360136179	ENSG00000119703.13	gene	protein_coding	NA	HAVANA	OTTHUMG00000167439.6
TTC38	46267961	46294008	+	1.440660467	0.4719146167	483.7349239	3.052798994	0.002391996732	1	0.02908428827	ENSG00000075234.16	gene	protein_coding	NA	HAVANA	OTTHUMG00000150494.2
ELMSAN1	73715122	73790285	-	-0.7904140545	0.2519239157	474.7112292	-3.137510991	0.001809830155	1	0.02420871821	ENSG00000156030.13	gene	protein_coding	NA	HAVANA	OTTHUMG00000150359.3
AL118558.3	101948347	101949425	+	1.378425949	0.4185596086	484.5675455	3.293260794	0.00106274254	1	0.01748563809	ENSG00000271780.1	gene	lincRNA	NA	HAVANA	OTTHUMG00000185362.1
PIM3	49960513	49964080	+	-0.827608544	0.290665617	474.7882975	-2.847287383	0.004600477243	1	0.04425411614	ENSG00000198355.4	gene	protein_coding	ncRNA_host	HAVANA	OTTHUMG00000150290.1
OTUD4	145110838	145180161	-	-0.5747966986	0.1817260834	476.3024006	-3.162984024	0.001661362723	1	0.0228254343	ENSG00000164164.15	gene	protein_coding	ncRNA_host	HAVANA	OTTHUMG00000161480.6
MFAP3	154038906	154220478	+	-0.5074245036	0.1766010553	478.2740665	-2.873281265	0.004243045982	1	0.04197819048	ENSG00000037749.11	gene	protein_coding	overlapping_locus	HAVANA	OTTHUMG00000130149.3
MAK16	33484750	33501260	+	-0.6396779232	0.1766667115	465.3270872	-3.620817514	3.26E-04	1	0.00817550238	ENSG00000198042.10	gene	protein_coding	NA	HAVANA	OTTHUMG00000163957.4
ZNF121	9560353	9584533	-	-0.6520891128	0.2226517361	474.1820192	-2.928740302	0.003567276478	1	0.03742408515	ENSG00000197961.11	gene	protein_coding	NA	HAVANA	OTTHUMG00000180134.4
HIST1H2AE	26216975	26217483	+	1.183016176	0.3953156229	481.3312708	2.992586447	0.00290836574	1	0.03292627471	ENSG00000277075.2	gene	protein_coding	NA	HAVANA	OTTHUMG00000014440.3
ECHDC2	52895910	52927212	-	1.085924899	0.3349548997	470.6221979	3.242003328	0.001271176436	1	0.01942823384	ENSG00000121310.16	gene	protein_coding	overlapping_locus	HAVANA	OTTHUMG00000008927.9
HS2ST1	86914648	87109998	+	-1.05508947	0.2677466621	484.5408224	-3.940626046	9.32E-05	1	0.003445378804	ENSG00000153936.16	gene	protein_coding	overlapping_locus	HAVANA	OTTHUMG00000010255.4
SOCS4	55027230	55049488	+	-0.5184888579	0.1371293252	484.526492	-3.781020997	1.76E-04	1	0.00539836907	ENSG00000180008.8	gene	protein_coding	NA	HAVANA	OTTHUMG00000140311.2
RAB11FIP2	118004916	118046603	-	-0.6562994917	0.1948329639	473.5811461	-3.368523881	8.17E-04	1	0.01465863042	ENSG00000107560.10	gene	protein_coding	NA	HAVANA	OTTHUMG00000019128.1
ZNF382	36604817	36634113	+	-1.080503423	0.3536293392	475.0737171	-3.055468828	0.002373503794	1	0.02888832095	ENSG00000161298.17	gene	protein_coding	NA	HAVANA	OTTHUMG00000048153.6
ZFP30	37613749	37692337	-	-0.9408962254	0.3261789915	476.998504	-2.88460094	0.004096473388	1	0.041062671	ENSG00000120784.15	gene	protein_coding	overlapping_locus	HAVANA	OTTHUMG00000048177.6
HNRNPH1	179614178	179634784	-	0.5962660671	0.1765720868	475.1523301	3.376898794	7.93E-04	1	0.01435311006	ENSG00000169045.17	gene	protein_coding	NA	HAVANA	OTTHUMG00000130908.43
LBHD1	62662817	62672255	-	0.5839934828	0.2049539003	471.3904595	2.849389458	0.004572089686	1	0.04408567683	ENSG00000162194.12	gene	protein_coding	overlapping_locus	HAVANA	OTTHUMG00000187541.4
LMTK2	98106885	98209633	+	-0.7948679205	0.1895333759	481.2057023	-4.193815029	3.27E-05	0.3971076835	0.00170359596	ENSG00000164715.5	gene	protein_coding	NA	HAVANA	OTTHUMG00000154256.3
LPIN1	11677595	11827409	+	1.012068165	0.2984421016	472.3443639	3.391170882	7.54E-04	1	0.01396093478	ENSG00000134324.11	gene	protein_coding	ncRNA_host	HAVANA	OTTHUMG00000119082.12
RECK	36036433	36124451	+	1.020279433	0.3655235914	479.7080647	2.791282033	0.005459363833	1	0.04859473268	ENSG00000122707.11	gene	protein_coding	ncRNA_host	HAVANA	OTTHUMG00000019898.1
CHD1	98853985	98928957	-	-0.639976697	0.1828095127	476.7855162	-3.500784437	5.07E-04	1	0.01095996812	ENSG00000153922.10	gene	protein_coding	NA	HAVANA	OTTHUMG00000162744.3
TECTA	121101173	121191493	+	1.07731205	0.3838384187	479.0559689	2.806681138	0.005209456045	1	0.0473406398	ENSG00000109927.9	gene	protein_coding	NA	HAVANA	OTTHUMG00000149908.1
SETD1A	30957294	30984664	+	-0.5001949027	0.1643386175	476.4573924	-3.043684499	0.00246620859	1	0.02981918905	ENSG00000099381.17	gene	protein_coding	NA	HAVANA	OTTHUMG00000150474.4
PDE4A	10416773	10469631	+	-1.07627832	0.3624826207	474.2040654	-2.969185993	0.00313716883	1	0.03448900163	ENSG00000065989.15	gene	protein_coding	NA	HAVANA	OTTHUMG00000180411.4
FEM1C	115520908	115544894	-	-0.6994723002	0.2180413873	475.6041079	-3.207979498	0.00142690541	1	0.02042840894	ENSG00000145780.7	gene	protein_coding	NA	HAVANA	OTTHUMG00000128895.4
LUC7L3	50719544	50756213	+	-0.7142348061	0.2091830634	478.5553339	-3.414400739	6.94E-04	1	0.01323886389	ENSG00000108848.15	gene	protein_coding	overlapping_locus	HAVANA	OTTHUMG00000162257.12
LMLN	197960200	198043720	+	0.9914317705	0.3208759971	476.1040716	3.089766076	0.00212037759	1	0.02696827522	ENSG00000185621.11	gene	protein_coding	ncRNA_host	HAVANA	OTTHUMG00000155375.2
GLIDR	39748514	39810097	-	1.211222501	0.4243619638	476.65331	2.854220228	0.004502195296	1	0.04365406109	ENSG00000278175.3	gene	lincRNA	NA	HAVANA	OTTHUMG00000189744.2
AC018755.3	51594561	51606150	+	1.248422877	0.3470804065	485	3.596926974	3.55E-04	1	0.008564880624	ENSG00000269388.1	gene	transcribed_processed_pseudogene	overlapping_locus	HAVANA	OTTHUMG00000183496.2
AC091948.1	148268307	148383783	-	1.697166542	0.3729692177	483.1175606	4.550419879	6.78E-06	0.08245323233	6.44E-04	ENSG00000247199.3	gene	antisense_RNA	NA	HAVANA	OTTHUMG00000163558.2
GBP2	89106132	89150456	-	1.055800084	0.3518600806	482.2046712	3.0006248	0.002833817956	1	0.03247995168	ENSG00000162645.12	gene	protein_coding	overlapping_locus	HAVANA	OTTHUMG00000010662.4
ZNF460	57280051	57293569	+	-1.014923683	0.3275314618	475.1381263	-3.098705929	0.002058909135	1	0.02649129754	ENSG00000197714.8	gene	protein_coding	NA	HAVANA	OTTHUMG00000183222.2
NCF2	183555563	183590876	-	0.8973387138	0.2935546142	485	3.056803302	0.002360550777	1	0.02876753258	ENSG00000116701.14	gene	protein_coding	NA	HAVANA	OTTHUMG00000035329.4
TRAF3IP3	209756032	209782320	+	0.8665842888	0.2522260511	475.9034788	3.435744583	6.43E-04	1	0.01274499884	ENSG00000009790.14	gene	protein_coding	NA	HAVANA	OTTHUMG00000036480.7
B3GALT6	1232265	1235041	+	-0.948189089	0.2313675674	477.8168258	-4.098193622	4.89E-05	0.5948081016	0.002253060991	ENSG00000176022.4	gene	protein_coding	retrogene	HAVANA	OTTHUMG00000001813.1
ZBTB43	126805006	126838210	+	-1.340684047	0.2657093407	474.7668616	-5.045679024	6.45E-07	0.007838866132	1.43E-04	ENSG00000169155.9	gene	protein_coding	NA	HAVANA	OTTHUMG00000020693.3
JUND	18279760	18281622	-	-1.503330994	0.300394296	476.1502917	-5.004525766	7.89E-07	0.009599506623	1.56E-04	ENSG00000130522.5	gene	protein_coding	NA	HAVANA	OTTHUMG00000183355.5
PAG1	80967810	81112068	-	-1.620140435	0.3696861429	485	-4.382475423	1.44E-05	0.1750145736	0.001000083278	ENSG00000076641.4	gene	protein_coding	NA	HAVANA	OTTHUMG00000164592.3
ETV3	157121191	157138474	-	-0.9305271269	0.2513823978	474.3228984	-3.701639952	2.39E-04	1	0.006765923816	ENSG00000117036.11	gene	protein_coding	NA	HAVANA	OTTHUMG00000034298.2
AC105001.1	10729314	10771392	+	-1.114218481	0.3872212021	480.0088463	-2.877472812	0.00418738868	1	0.0416620499	ENSG00000248896.2	gene	antisense_RNA	NA	HAVANA	OTTHUMG00000163821.1
FBRSL1	132489551	132585188	+	-0.8023410152	0.2340460816	474.0485167	-3.428132655	6.61E-04	1	0.01295786721	ENSG00000112787.12	gene	protein_coding	overlapping_locus	HAVANA	OTTHUMG00000167991.4
MAP3K8	30433937	30461833	+	-0.9107064204	0.3045416136	473.6232179	-2.990417006	0.002931073561	1	0.03299900317	ENSG00000107968.9	gene	protein_coding	NA	HAVANA	OTTHUMG00000017889.5
BOD1L1	13568738	13627723	-	-0.9121627944	0.1684853957	475.6465949	-5.413898284	9.80E-08	0.001191675704	4.58E-05	ENSG00000038219.12	gene	protein_coding	NA	HAVANA	OTTHUMG00000090659.4
SDE2	225982702	225999331	-	-1.237199245	0.2226379899	476.2970191	-5.556999707	4.57E-08	5.56E-04	2.93E-05	ENSG00000143751.9	gene	protein_coding	NA	HAVANA	OTTHUMG00000037504.2
FOXO1	40469953	40666597	-	0.9324547112	0.2819464398	477.5811724	3.307205127	0.001013387987	1	0.01692552821	ENSG00000150907.7	gene	protein_coding	NA	HAVANA	OTTHUMG00000016775.4
ANKRD11	89267627	89490561	-	-0.6972515502	0.1734120121	474.1563826	-4.020780001	6.75E-05	0.8203863922	0.002743767198	ENSG00000167522.14	gene	protein_coding	overlapping_locus	HAVANA	OTTHUMG00000175548.10
MZT2A	131464900	131492743	-	-2.188161857	0.4145827788	482.2130872	-5.277985409	1.98E-07	0.002405343693	7.12E-05	ENSG00000173272.15	gene	protein_coding	ncRNA_host	HAVANA	OTTHUMG00000153606.3
KLF6	3775996	3785281	-	-1.492688965	0.3618128988	476.7480664	-4.125582504	4.36E-05	0.5306043662	0.002062649683	ENSG00000067082.14	gene	protein_coding	NA	HAVANA	OTTHUMG00000017567.1
LDLR	11089362	11133816	+	-0.8954478075	0.2847857316	476.5753672	-3.144286066	0.00176887239	1	0.02387094272	ENSG00000130164.13	gene	protein_coding	ncRNA_host	HAVANA	OTTHUMG00000171935.8
REV3L	111299028	111483715	-	-0.6154461841	0.1759999811	475.0472422	-3.496853695	5.15E-04	1	0.01108280156	ENSG00000009413.15	gene	protein_coding	overlapping_locus	HAVANA	OTTHUMG00000016318.4
TRMT13	100133150	100150497	+	0.8023777366	0.2195609657	473.7002415	3.654464418	2.87E-04	1	0.007640195738	ENSG00000122435.9	gene	protein_coding	NA	HAVANA	OTTHUMG00000010841.4
SRRM2-AS1	2737076	2752600	-	0.9250917566	0.3279179829	477.1598657	2.82110712	0.004985344373	1	0.04613081767	ENSG00000205913.6	gene	antisense_RNA	NA	HAVANA	OTTHUMG00000177357.1
CAMKK1	3860315	3894891	-	-1.160138327	0.394148986	475.6989781	-2.943400511	0.003405006563	1	0.03628525398	ENSG00000004660.14	gene	protein_coding	NA	HAVANA	OTTHUMG00000090725.2
AC005523.2	4791745	4795559	-	-1.04403282	0.2863977987	476.1105782	-3.645394012	2.96E-04	1	0.007722792755	ENSG00000269604.1	gene	antisense_RNA	NA	HAVANA	OTTHUMG00000182049.1
IMMP2L	110663051	111562517	-	-0.8519072032	0.2527050367	481.7376082	-3.371152448	8.09E-04	1	0.01454661426	ENSG00000184903.9	gene	protein_coding	overlapping_locus	HAVANA	OTTHUMG00000155023.8
AC108488.2	3531984	3547957	-	-0.668167531	0.1845616254	471.6921531	-3.620295008	3.26E-04	1	0.00817550238	ENSG00000255767.1	gene	protein_coding	overlapping_locus	HAVANA	OTTHUMG00000167878.1
NUP50-AS1	45133020	45163781	-	0.7199159282	0.241784063	478.3793839	2.97751605	0.003053387634	1	0.0339051509	ENSG00000226328.6	gene	lincRNA	overlapping_locus	HAVANA	OTTHUMG00000151264.3
RAPGEFL1	40177010	40195656	+	1.194011923	0.3291228191	473.191287	3.627861255	3.17E-04	1	0.008111010433	ENSG00000108352.11	gene	protein_coding	ncRNA_host	HAVANA	OTTHUMG00000133325.7
BMI1	22321211	22331484	+	0.8130034895	0.2420745453	475.7045277	3.35848401	8.47E-04	1	0.01491937258	ENSG00000168283.13	gene	protein_coding	overlapping_locus	HAVANA	OTTHUMG00000017807.3
NDFIP1	142108505	142154443	+	0.9874268042	0.3036542183	478.5062866	3.251813229	0.001227663047	1	0.01892520645	ENSG00000131507.10	gene	protein_coding	NA	HAVANA	OTTHUMG00000129659.4
ANKRD26	26991914	27100498	-	-0.7031622302	0.1992090045	478.3957363	-3.529771317	4.56E-04	1	0.01015762791	ENSG00000107890.16	gene	protein_coding	ncRNA_host	HAVANA	OTTHUMG00000017851.1
BEST1	61949821	61965515	+	-0.7564994614	0.2571240524	475.0108589	-2.942157509	0.003418689035	1	0.03639915935	ENSG00000167995.15	gene	protein_coding	NA	HAVANA	OTTHUMG00000167469.3
C18orf54	54357917	54385218	+	0.7119526618	0.2362248896	473.9783937	3.013876577	0.002717526214	1	0.03162387846	ENSG00000166845.13	gene	protein_coding	NA	HAVANA	OTTHUMG00000132703.5
AC012184.3	70315640	70346747	-	1.469634586	0.3164301149	482.3954809	4.644420732	4.40E-06	0.05354662051	4.66E-04	ENSG00000261777.5	gene	processed_transcript	NA	HAVANA	OTTHUMG00000177044.1
C16orf54	29742463	29746006	-	-0.9892105134	0.2507998915	481.0877019	-3.944222254	9.20E-05	1	0.003433183987	ENSG00000185905.3	gene	protein_coding	NA	HAVANA	OTTHUMG00000132116.1
C15orf65	55408548	55418764	+	1.310943587	0.4129127975	479.8413776	3.174867902	0.001595438007	1	0.0221448981	ENSG00000261652.2	gene	protein_coding	NA	HAVANA	OTTHUMG00000172679.2
AC009630.1	41534155	41578368	-	-1.160797416	0.3729488886	472.4428802	-3.112483913	0.001967679751	1	0.02564310621	ENSG00000253133.1	gene	antisense_RNA	overlapping_locus	HAVANA	OTTHUMG00000164080.2
ETS2	38805307	38824955	+	-1.145620679	0.3244675986	475.8384205	-3.530770665	4.55E-04	1	0.01015762791	ENSG00000157557.11	gene	protein_coding	NA	HAVANA	OTTHUMG00000090769.5
SNX11	48103357	48123074	+	-0.7676645373	0.2041889536	474.2389432	-3.759579173	1.91E-04	1	0.005691354653	ENSG00000002919.14	gene	protein_coding	NA	HAVANA	OTTHUMG00000178822.2
ZNF441	11767000	11784078	+	-0.8110541097	0.2697343945	479.13056	-3.006862032	0.002778274253	1	0.03198961803	ENSG00000197044.10	gene	protein_coding	NA	HAVANA	OTTHUMG00000154449.4
APAF1	98645141	98735433	+	0.785459151	0.243676585	475.4225651	3.223367361	0.001354010882	1	0.01998588786	ENSG00000120868.13	gene	protein_coding	NA	HAVANA	OTTHUMG00000170214.4
ZNF132	58432814	58440222	-	-0.9864028199	0.3428654947	481.0963875	-2.876938144	0.004193959132	1	0.0416620499	ENSG00000131849.11	gene	protein_coding	NA	HAVANA	OTTHUMG00000183537.1
WHAMM	82809628	82836108	+	-0.6882411411	0.2476521667	474.8323371	-2.779063677	0.005667778581	1	0.04972187573	ENSG00000156232.7	gene	protein_coding	NA	HAVANA	OTTHUMG00000172422.2
AC022098.1	14137179	14171267	+	-0.6885789525	0.2139741991	473.3221658	-3.21804664	0.001379227402	1	0.02020327336	ENSG00000267169.1	gene	antisense_RNA	NA	HAVANA	OTTHUMG00000182142.1
NFIC	3314403	3469217	+	-1.033707588	0.2828728182	480.4737765	-3.65431926	2.86E-04	1	0.007640195738	ENSG00000141905.18	gene	protein_coding	overlapping_locus	HAVANA	OTTHUMG00000180731.8
JARID2	15246296	15522040	+	-0.8846899774	0.2875055887	473.4392826	-3.077122714	0.002211242559	1	0.02771768474	ENSG00000008083.13	gene	protein_coding	ncRNA_host	HAVANA	OTTHUMG00000014293.1
IFIT5	89414586	89421001	+	-0.9456593225	0.2230768549	483.2507864	-4.239163776	2.69E-05	0.3268975305	0.001506440233	ENSG00000152778.8	gene	protein_coding	NA	HAVANA	OTTHUMG00000018713.1
MSRB1	1938210	1943326	-	0.772922582	0.2317977986	472.2803058	3.334469036	9.22E-04	1	0.01585673797	ENSG00000198736.11	gene	protein_coding	NA	HAVANA	OTTHUMG00000129143.2
TNFSF14	6661253	6670588	-	-1.386742182	0.3210016536	476.4588696	-4.320046849	1.90E-05	0.2309682167	0.001179240612	ENSG00000125735.10	gene	protein_coding	NA	HAVANA	OTTHUMG00000181835.2
TIGD4	152769354	152779764	-	1.108892908	0.3261730097	481.261735	3.399707747	7.31E-04	1	0.01377712972	ENSG00000169989.2	gene	protein_coding	NA	HAVANA	OTTHUMG00000161464.1
AL451074.2	165768929	165775176	+	1.231322868	0.3972379383	485	3.099711154	0.002049699985	1	0.02642874032	ENSG00000224358.1	gene	antisense_RNA	NA	HAVANA	OTTHUMG00000034703.1
CCL5	35871491	35880793	-	-0.9681257088	0.3407791135	478.4615855	-2.840918561	0.004690265689	1	0.04469352705	ENSG00000271503.5	gene	protein_coding	NA	HAVANA	OTTHUMG00000188396.1
AC125257.1	41848518	41851447	-	-1.136540065	0.2405116436	482.1862572	-4.725509534	3.02E-06	0.03667328162	3.56E-04	ENSG00000259623.1	gene	sense_overlapping	NA	HAVANA	OTTHUMG00000172022.1
MBD5	148021011	148516971	+	-0.8596017505	0.2468483722	474.0960558	-3.48230674	5.43E-04	1	0.01150219907	ENSG00000204406.12	gene	protein_coding	NA	HAVANA	OTTHUMG00000150440.14
TMEM201	9588922	9614873	+	-0.5229760286	0.1580388811	476.4668342	-3.309160538	0.001006664546	1	0.01685955127	ENSG00000188807.12	gene	protein_coding	NA	HAVANA	OTTHUMG00000057457.2
MGLL	127689062	127823250	-	-0.9674783212	0.2309862224	484.2453414	-4.188467655	3.34E-05	0.4058081166	0.001719525918	ENSG00000074416.13	gene	protein_coding	NA	HAVANA	OTTHUMG00000159641.4
CPEB4	173888280	173961976	+	-0.6248779154	0.2220479895	475.629626	-2.814157051	0.005093243038	1	0.04669542217	ENSG00000113742.12	gene	protein_coding	NA	HAVANA	OTTHUMG00000130541.5
MTHFD2L	74114174	74303099	+	0.5750738153	0.2067874221	475.6080091	2.780990301	0.005634441671	1	0.049536685	ENSG00000163738.18	gene	protein_coding	NA	HAVANA	OTTHUMG00000157135.3
PIFO	111346288	111353013	+	1.12286805	0.3775729311	483.9587382	2.973910356	0.003087093291	1	0.03410682952	ENSG00000173947.13	gene	protein_coding	NA	HAVANA	OTTHUMG00000011168.1
IL10RA	117986348	118003037	+	-1.068325373	0.2903117861	474.9375144	-3.67992422	2.60E-04	1	0.007137076236	ENSG00000110324.10	gene	protein_coding	NA	HAVANA	OTTHUMG00000166523.3
FSCN1	5592823	5606655	+	-0.8930779197	0.2770676689	474.4019696	-3.223320582	0.001354418258	1	0.01998588786	ENSG00000075618.17	gene	protein_coding	NA	HAVANA	OTTHUMG00000090599.5
IFIH1	162267079	162318703	-	-0.7441824545	0.2287442943	475.6775157	-3.253337779	0.001221727329	1	0.01892354471	ENSG00000115267.5	gene	protein_coding	NA	HAVANA	OTTHUMG00000132055.3
STRADB	201387858	201480846	+	1.149597509	0.3142518329	477.7485992	3.658204628	2.82E-04	1	0.00759255438	ENSG00000082146.12	gene	protein_coding	ncRNA_host	HAVANA	OTTHUMG00000132831.6
ERN1	64039142	64130819	-	-0.7284374638	0.2610114359	474.0565937	-2.790825855	0.005469460242	1	0.04861350745	ENSG00000178607.15	gene	protein_coding	NA	HAVANA	OTTHUMG00000178879.3
PAQR7	25861210	25871253	-	-1.242504053	0.3288423687	474.7927744	-3.778418389	1.78E-04	1	0.00543476183	ENSG00000182749.5	gene	protein_coding	retrogene	HAVANA	OTTHUMG00000007373.1
GALNT6	51351247	51392867	-	-0.8450195041	0.2522486678	475.7866196	-3.349946351	8.73E-04	1	0.01526502176	ENSG00000139629.15	gene	protein_coding	NA	HAVANA	OTTHUMG00000185181.3
ESF1	13714322	13784886	-	-0.6405705569	0.1566147458	479.5398188	-4.090103736	5.06E-05	0.6148628282	0.002277269734	ENSG00000089048.14	gene	protein_coding	NA	HAVANA	OTTHUMG00000031906.1
SNAI3	88677682	88686493	-	-0.8975310134	0.2993487437	479.3534243	-2.998278871	0.002856161641	1	0.03260851586	ENSG00000185669.5	gene	protein_coding	NA	HAVANA	OTTHUMG00000173243.1
ZNF529	36534774	36605276	-	-0.6713301393	0.1852935444	472.4433323	-3.623062754	3.23E-04	1	0.00817550238	ENSG00000186020.12	gene	protein_coding	NA	HAVANA	OTTHUMG00000180714.2
AC008074.3	64522187	64524093	-	1.343777321	0.2939420714	474.8815016	4.571571924	6.18E-06	0.0751670743	5.97E-04	ENSG00000260101.1	gene	lincRNA	NA	HAVANA	OTTHUMG00000175896.1
VNN2	132743870	132763459	-	0.9494101391	0.2256339706	476.319999	4.207744678	3.08E-05	0.3748895054	0.001629954371	ENSG00000112303.13	gene	protein_coding	NA	HAVANA	OTTHUMG00000015588.6
ZNF644	90915298	91022272	-	-1.031875721	0.1955101883	476.0815724	-5.277861631	1.99E-07	0.002419308355	7.12E-05	ENSG00000122482.20	gene	protein_coding	NA	HAVANA	OTTHUMG00000010078.3
VSIR	71747559	71773498	-	-1.42475164	0.3191440722	478.2951916	-4.464289844	1.00E-05	0.1219666583	8.25E-04	ENSG00000107738.19	gene	protein_coding	NA	HAVANA	OTTHUMG00000018426.3
TPCN2	69048897	69162440	+	-0.7897464987	0.2789459573	475.3158225	-2.831181016	0.004834302542	1	0.04525041155	ENSG00000162341.16	gene	protein_coding	overlapping_locus	HAVANA	OTTHUMG00000167898.4
ST7-AS1	116952446	116954334	-	-1.115334529	0.355561727	475.2175105	-3.136823917	0.001813874182	1	0.02420954576	ENSG00000227199.1	gene	antisense_RNA	NA	HAVANA	OTTHUMG00000039524.1
TBCEL	121024072	121090775	+	0.688190906	0.2457425393	474.3484815	2.800454932	0.005311403511	1	0.04787350281	ENSG00000154114.12	gene	protein_coding	NA	HAVANA	OTTHUMG00000166061.4
AP000787.1	95150539	95234104	+	1.331029553	0.3651915361	479.6973066	3.644743708	2.97E-04	1	0.007722792755	ENSG00000245552.6	gene	antisense_RNA	NA	HAVANA	OTTHUMG00000167830.2
ODF3B	50529710	50532580	-	-0.8387679286	0.2995960762	473.4011567	-2.799662597	0.005324662222	1	0.04795745775	ENSG00000177989.13	gene	protein_coding	overlapping_locus	HAVANA	OTTHUMG00000150334.3
USP36	78787381	78841441	-	-0.516265669	0.1650389079	474.9804006	-3.128145209	0.001867224665	1	0.02467780945	ENSG00000055483.19	gene	protein_coding	NA	HAVANA	OTTHUMG00000177542.10
ARHGEF12	120336914	120489936	+	1.070862426	0.2355749696	477.3114321	4.545739423	6.95E-06	0.08446485528	6.55E-04	ENSG00000196914.8	gene	protein_coding	ncRNA_host	HAVANA	OTTHUMG00000166143.3
USF3	113648385	113696646	-	-0.6439311696	0.1586812056	476.3527626	-4.058017881	5.78E-05	0.7031894842	0.002458298425	ENSG00000176542.9	gene	protein_coding	NA	HAVANA	OTTHUMG00000159322.4
PRRC2C	171485551	171593511	+	-0.6498935615	0.1709794717	476.9355281	-3.801003447	1.63E-04	1	0.005161430657	ENSG00000117523.15	gene	protein_coding	NA	HAVANA	OTTHUMG00000034665.8
TRAF4	28743984	28750958	+	-0.5542535527	0.1828319934	477.0677771	-3.031491055	0.002565862729	1	0.03055663557	ENSG00000076604.14	gene	protein_coding	NA	HAVANA	OTTHUMG00000132677.7
AC006486.1	42234583	42255132	-	1.01347038	0.3258715306	475.4788167	3.110030442	0.001983028882	1	0.02576030788	ENSG00000268643.1	gene	protein_coding	overlapping_locus	HAVANA	OTTHUMG00000182786.2
RSPH3	158972871	159000187	-	0.8911090613	0.2725989345	485	3.268938167	0.0011561966	1	0.01837672478	ENSG00000130363.11	gene	protein_coding	NA	HAVANA	OTTHUMG00000015924.2
MNT	2384060	2401118	-	-0.8065299052	0.2873894917	474.9366044	-2.806400124	0.005215714284	1	0.04735593386	ENSG00000070444.14	gene	protein_coding	NA	HAVANA	OTTHUMG00000090603.7
POLG2	64477785	64497036	-	0.4572437111	0.1632523459	472.5220958	2.800840066	0.005305986211	1	0.04786015308	ENSG00000256525.6	gene	protein_coding	NA	HAVANA	OTTHUMG00000178899.2
MPZ	161304735	161309972	-	1.059046255	0.3338881948	483.9269306	3.171858937	0.001610879557	1	0.02229101332	ENSG00000158887.15	gene	protein_coding	NA	HAVANA	OTTHUMG00000034341.4
EEA1	92770637	92929331	-	-0.586117265	0.2107497285	477.6898996	-2.781105671	0.005631526371	1	0.049536685	ENSG00000102189.16	gene	protein_coding	NA	HAVANA	OTTHUMG00000170110.2
IBA57	228165815	228182257	+	-0.6910248643	0.2028072522	475.9298002	-3.407298589	7.12E-04	1	0.01352203788	ENSG00000181873.12	gene	protein_coding	NA	HAVANA	OTTHUMG00000039769.2
AC005261.2	57304305	57308562	+	-0.616185787	0.2004065065	472.4579773	-3.074679549	0.002229329763	1	0.02780145701	ENSG00000268205.1	gene	lincRNA	NA	HAVANA	OTTHUMG00000183241.1
RAD51B	67819779	68730218	+	-0.6467031476	0.2132202077	481.3719741	-3.033029349	0.002551871789	1	0.03047016253	ENSG00000182185.18	gene	protein_coding	overlapping_locus	HAVANA	OTTHUMG00000157530.6
NANOS1	119029716	119033732	+	-1.027282255	0.3551085038	476.9389583	-2.892868641	0.003992033017	1	0.04034661299	ENSG00000188613.6	gene	protein_coding	NA	HAVANA	OTTHUMG00000019141.2
ZNF784	55620742	55624601	-	-1.299275684	0.2789765857	476.9525123	-4.657292944	4.16E-06	0.0505862922	4.56E-04	ENSG00000179922.5	gene	protein_coding	NA	HAVANA	OTTHUMG00000180860.2
AC098820.1	216479030	216498761	-	1.369604544	0.3879657888	476.6968446	3.530219889	4.56E-04	1	0.01015762791	ENSG00000232485.2	gene	processed_transcript	overlapping_locus	HAVANA	OTTHUMG00000154850.1
SGPP2	222424517	222560948	+	0.7948695226	0.2251015739	475.5296741	3.531159329	4.54E-04	1	0.01015762791	ENSG00000163082.9	gene	protein_coding	ncRNA_host	HAVANA	OTTHUMG00000133156.2
SRC	37344685	37406050	+	-0.922365899	0.2253439012	477.0479748	-4.093147825	5.00E-05	0.6076088824	0.002272509519	ENSG00000197122.11	gene	protein_coding	NA	HAVANA	OTTHUMG00000032417.3
ZNF708	21291160	21329425	-	-0.9101334438	0.1756951638	483.2301055	-5.180184953	3.26E-07	0.003964596672	9.22E-05	ENSG00000182141.10	gene	protein_coding	NA	HAVANA	OTTHUMG00000182841.3
LAMC1	183023460	183145592	+	0.8981034374	0.311118689	481.794168	2.886690736	0.004068058504	1	0.04084518857	ENSG00000135862.5	gene	protein_coding	NA	HAVANA	OTTHUMG00000035418.5
TNKS1BP1	57299638	57324952	-	-0.8738211122	0.2686970213	475.8303665	-3.252068474	0.001227049301	1	0.01892520645	ENSG00000149115.13	gene	protein_coding	NA	HAVANA	OTTHUMG00000167022.3
FICD	108515185	108525837	+	-0.7665004493	0.2237769428	476.3402629	-3.425287877	6.67E-04	1	0.01299193688	ENSG00000198855.6	gene	protein_coding	NA	HAVANA	OTTHUMG00000169569.1
EDRF1	125719515	125764143	+	0.9034496726	0.2456431536	476.4222872	3.67789478	2.62E-04	1	0.007173914759	ENSG00000107938.17	gene	protein_coding	NA	HAVANA	OTTHUMG00000019233.6
RFX2	5993164	6199572	-	-0.7135716858	0.2309121688	475.3297637	-3.090229889	0.002117328592	1	0.02695769461	ENSG00000087903.12	gene	protein_coding	overlapping_locus	HAVANA	OTTHUMG00000180711.4
ZBTB40	22451851	22531157	+	0.6053631615	0.1857602257	471.814696	3.258841656	0.001199453147	1	0.01864980922	ENSG00000184677.16	gene	protein_coding	overlapping_locus	HAVANA	OTTHUMG00000002897.2
DNAJC27	24943636	24972094	-	-0.6738816194	0.224649951	473.2704619	-2.999696266	0.002844984796	1	0.0325420227	ENSG00000115137.11	gene	protein_coding	overlapping_locus	HAVANA	OTTHUMG00000125524.3
AC004057.1	113214046	113217170	-	2.206365295	0.3950411654	482.3700961	5.585152859	3.91E-08	4.75E-04	2.73E-05	ENSG00000196656.7	gene	transcribed_processed_pseudogene	NA	HAVANA	OTTHUMG00000157547.2
ADAM8	133262403	133276868	-	-1.053324129	0.2995048666	474.9174799	-3.516884855	4.79E-04	1	0.01048264485	ENSG00000151651.15	gene	protein_coding	NA	HAVANA	OTTHUMG00000019309.6
RUBCN	197671393	197749727	-	-0.7710693196	0.1851172618	475.0544057	-4.1653021	3.69E-05	0.4491335116	0.001863624529	ENSG00000145016.15	gene	protein_coding	ncRNA_host	HAVANA	OTTHUMG00000155452.5
RBM26-AS1	79406309	79424328	+	1.186069806	0.311170379	477.1419084	3.811641101	1.56E-04	1	0.005048754753	ENSG00000227354.6	gene	antisense_RNA	NA	HAVANA	OTTHUMG00000017131.2
RAD52	912077	990053	-	0.8210425935	0.2496608361	483.2951443	3.288631915	0.001080178536	1	0.01772454901	ENSG00000002016.17	gene	protein_coding	overlapping_locus	HAVANA	OTTHUMG00000090361.5
INO80D	205993721	206086303	-	-0.7711340968	0.1599036915	473.6040629	-4.822490898	1.91E-06	0.0232711966	2.61E-04	ENSG00000114933.15	gene	protein_coding	ncRNA_host	HAVANA	OTTHUMG00000154649.3
KMT2C	152134922	152436005	-	-0.7492928239	0.2374488245	474.3587915	-3.155597108	0.001703540215	1	0.02324730132	ENSG00000055609.17	gene	protein_coding	NA	HAVANA	OTTHUMG00000150553.6
ADNP2	80109031	80147523	+	-0.7244164181	0.2396915389	474.4731556	-3.022286149	0.00264440773	1	0.03112618934	ENSG00000101544.8	gene	protein_coding	NA	HAVANA	OTTHUMG00000172535.4
NME4	396725	410367	+	-1.130448572	0.3034235373	473.2672356	-3.725645619	2.18E-04	1	0.006350886601	ENSG00000103202.12	gene	protein_coding	overlapping_locus	HAVANA	OTTHUMG00000047995.9
PKN2	88684222	88836255	+	-0.4404794964	0.1500684577	472.5428066	-2.9351904	0.003495831654	1	0.03689130353	ENSG00000065243.19	gene	protein_coding	overlapping_locus	HAVANA	OTTHUMG00000010074.4
SKI	2228695	2310119	+	-1.066976954	0.2574066899	476.7852881	-4.145101879	4.02E-05	0.4888024695	0.001955209878	ENSG00000157933.9	gene	protein_coding	NA	HAVANA	OTTHUMG00000001407.3
NEURL4	7315628	7329393	-	0.7652464652	0.1905104691	473.998452	4.016821063	6.86E-05	0.8338621818	0.002779540606	ENSG00000215041.9	gene	protein_coding	overlapping_locus	HAVANA	OTTHUMG00000132319.6
TSC22D2	150408335	150466431	+	-0.9477075637	0.2072627333	475.0057851	-4.572493804	6.16E-06	0.07484628833	5.97E-04	ENSG00000196428.12	gene	protein_coding	NA	HAVANA	OTTHUMG00000159744.2
BACH1	29194071	29630751	+	-1.171761108	0.310632819	474.8088232	-3.772174209	1.82E-04	1	0.005540668637	ENSG00000156273.15	gene	protein_coding	overlapping_locus	HAVANA	OTTHUMG00000078878.9
TMCC1-AS1	129893871	129918575	+	0.7374391613	0.229941379	468.5486377	3.207074623	0.001432692073	1	0.02042840894	ENSG00000271270.5	gene	antisense_RNA	NA	HAVANA	OTTHUMG00000185164.1
TRIP10	6737925	6751526	+	-0.6418009984	0.2114701385	476.1226682	-3.034948589	0.002537452126	1	0.03042690375	ENSG00000125733.17	gene	protein_coding	NA	HAVANA	OTTHUMG00000150255.5
SEMA7A	74409289	74434467	-	0.8207442467	0.2615421689	475.9790067	3.138095283	0.001806013659	1	0.02420077818	ENSG00000138623.9	gene	protein_coding	ncRNA_host	HAVANA	OTTHUMG00000139000.4
C5orf24	134845680	134859737	+	-0.5042260985	0.1780199481	474.7798304	-2.832413467	0.004816243005	1	0.04515088566	ENSG00000181904.8	gene	protein_coding	overlapping_locus	HAVANA	OTTHUMG00000129121.4
GTF3C4	132670035	132694955	+	-0.4983193511	0.1432500456	475.0544474	-3.478668009	5.50E-04	1	0.0115163474	ENSG00000125484.11	gene	protein_coding	NA	HAVANA	OTTHUMG00000020842.3
PRRG2	49580646	49591015	+	1.292879371	0.4020687832	483.4107536	3.215567646	0.001389041961	1	0.02029971298	ENSG00000126460.10	gene	protein_coding	NA	HAVANA	OTTHUMG00000183153.2
CTSO	155924118	155953917	-	0.8612880024	0.2705580021	476.00427	3.183376561	0.001551009105	1	0.02165180219	ENSG00000256043.2	gene	protein_coding	NA	HAVANA	OTTHUMG00000161942.3
RGS3	113444731	113597743	+	1.134430143	0.2891627209	471.2752239	3.923154892	1.00E-04	1	0.003666006046	ENSG00000138835.22	gene	protein_coding	NA	HAVANA	OTTHUMG00000021048.9
LCORL	17841199	18021876	-	-0.7884429778	0.1969866944	477.6810449	-4.002518952	7.26E-05	0.8831683942	0.002886171223	ENSG00000178177.15	gene	protein_coding	NA	HAVANA	OTTHUMG00000128538.6
COX10-AS1	13756478	14069495	-	0.532791187	0.1731385663	474.9927308	3.077253083	0.0022098926	1	0.02771768474	ENSG00000236088.9	gene	processed_transcript	overlapping_locus	HAVANA	OTTHUMG00000058771.6
TNRC6A	24610209	24827632	+	-0.510526418	0.1268042088	476.1098578	-4.026099944	6.60E-05	0.8021668429	0.002710023118	ENSG00000090905.18	gene	protein_coding	NA	HAVANA	OTTHUMG00000096999.11
NORAD	36045622	36050960	-	-0.6625203966	0.1748184092	474.1249796	-3.78976333	1.70E-04	1	0.005320622882	ENSG00000260032.1	gene	lincRNA	NA	HAVANA	OTTHUMG00000175580.1
EMG1	6970921	6997428	+	-0.6407933636	0.2128375109	485	-3.010716301	0.00274221977	1	0.03181092195	ENSG00000268439.5	gene	protein_coding	overlapping_locus	HAVANA	OTTHUMG00000168968.4
FAM213B	2586491	2591469	+	-0.8099006984	0.2467372413	475.1399586	-3.282442059	0.001104945744	1	0.01787570549	ENSG00000157870.14	gene	protein_coding	NA	HAVANA	OTTHUMG00000000847.5
ZNF597	3432422	3443542	-	-0.9725962332	0.2365702287	474.4375197	-4.111236813	4.64E-05	0.5639054001	0.002152310687	ENSG00000167981.5	gene	protein_coding	NA	HAVANA	OTTHUMG00000129359.3
GVINP1	6713536	6746439	-	0.7432827298	0.218696334	477.1829311	3.398697712	7.34E-04	1	0.01377712972	ENSG00000254838.5	gene	transcribed_unprocessed_pseudogene	NA	HAVANA	OTTHUMG00000165506.5
MSC	71841549	71844468	-	-0.7166699547	0.2229126642	468.1017507	-3.215025747	0.001394521172	1	0.02030315516	ENSG00000178860.8	gene	protein_coding	NA	HAVANA	OTTHUMG00000164489.1
JAK1	64833229	64966504	-	0.780789034	0.2796254822	477.9840572	2.7922671	0.005443800477	1	0.04853105989	ENSG00000162434.11	gene	protein_coding	NA	HAVANA	OTTHUMG00000009310.1
FAM107B	14518557	14774897	-	0.7578552577	0.2557803532	479.0065369	2.962914267	0.00319904053	1	0.03501092152	ENSG00000065809.13	gene	protein_coding	overlapping_locus	HAVANA	OTTHUMG00000017709.4
METTL3	21498133	21511375	-	0.5417876017	0.1909835509	472.3324546	2.836828612	0.004752276988	1	0.04482772374	ENSG00000165819.11	gene	protein_coding	NA	HAVANA	OTTHUMG00000168825.5
LINC00847	180830957	180835726	+	1.017008932	0.2552654871	481.7978993	3.984122348	7.82E-05	0.9508928044	0.003047733347	ENSG00000245060.6	gene	lincRNA	NA	HAVANA	OTTHUMG00000162270.1
HAS3	69105564	69118719	+	-1.065921451	0.3745880115	482.4624113	-2.845583464	0.004621660395	1	0.04435261937	ENSG00000103044.10	gene	protein_coding	NA	HAVANA	OTTHUMG00000137562.3
LINC02001	35568109	35574843	+	-0.802978641	0.2365112899	477.7686987	-3.395096451	7.43E-04	1	0.01389539005	ENSG00000267321.2	gene	lincRNA	ncRNA_host	HAVANA	OTTHUMG00000179915.2
NFE2L2	177227595	177392697	-	-1.109764671	0.2094775754	476.0640482	-5.297773134	1.80E-07	0.002183049153	6.82E-05	ENSG00000116044.15	gene	protein_coding	overlapping_locus	HAVANA	OTTHUMG00000133620.16
PYCR1	81932384	81942412	-	-0.6549835525	0.2002651688	474.2132015	-3.270581482	0.001151418816	1	0.01834875674	ENSG00000183010.16	gene	protein_coding	overlapping_locus	HAVANA	OTTHUMG00000178436.2
AC116366.2	132419416	132426714	-	0.9010056409	0.3194294508	475.1415856	2.820671791	0.00499285764	1	0.04613081767	ENSG00000238160.1	gene	antisense_RNA	NA	HAVANA	OTTHUMG00000059494.1
PINK1	20633455	20651511	+	0.682383689	0.2451379416	480.252783	2.783672264	0.005586729942	1	0.04948099817	ENSG00000158828.7	gene	protein_coding	ncRNA_host	HAVANA	OTTHUMG00000002841.1
NMRK1	75060573	75088217	-	0.8836352403	0.2706181501	477.8260061	3.265247509	0.001172221447	1	0.01851394036	ENSG00000106733.20	gene	protein_coding	NA	HAVANA	OTTHUMG00000020034.3
IFFO2	18904281	18956686	-	-0.9355800762	0.2917556438	475.4694692	-3.206724861	0.001433035049	1	0.02042840894	ENSG00000169991.10	gene	protein_coding	overlapping_locus	HAVANA	OTTHUMG00000002499.2
SGSH	80206716	80220923	-	-0.9455024979	0.2770957452	473.3831749	-3.412186994	7.00E-04	1	0.01333500736	ENSG00000181523.12	gene	protein_coding	NA	HAVANA	OTTHUMG00000177569.3
MBOAT1	20102145	20212399	-	0.6267623364	0.2186736532	478.3731893	2.866199596	0.004337429611	1	0.04263444353	ENSG00000172197.10	gene	protein_coding	NA	HAVANA	OTTHUMG00000014334.1
INPP5E	136428619	136439823	-	-0.6994268239	0.1869818256	473.6039192	-3.740613943	2.06E-04	1	0.006037418871	ENSG00000148384.12	gene	protein_coding	NA	HAVANA	OTTHUMG00000020927.2
AC139530.1	81701324	81703300	-	-0.7130479122	0.2227921441	483.9403098	-3.200507428	0.001462003693	1	0.02073709326	ENSG00000262049.1	gene	antisense_RNA	NA	HAVANA	OTTHUMG00000178170.1
ADCY7	50246137	50318135	+	0.4934269473	0.1734412239	474.0821445	2.844923116	0.004634464618	1	0.04440540212	ENSG00000121281.12	gene	protein_coding	ncRNA_host	HAVANA	OTTHUMG00000133172.6
CHCHD10	23765834	23768443	-	-0.5220667934	0.1868062181	473.589332	-2.794697086	0.005405673499	1	0.04843594994	ENSG00000250479.8	gene	protein_coding	NA	HAVANA	OTTHUMG00000150736.2
TRIM23	65589680	65625975	-	-0.5737743922	0.1928057448	475.6017292	-2.975919586	0.003069907969	1	0.03403336955	ENSG00000113595.14	gene	protein_coding	ncRNA_host	HAVANA	OTTHUMG00000097802.4
PURB	44876293	44885361	-	-0.729514979	0.1476232607	474.6449024	-4.941734626	1.08E-06	0.01307511962	1.81E-04	ENSG00000146676.8	gene	protein_coding	ncRNA_host	HAVANA	OTTHUMG00000023578.3
ARMC5	31458080	31467166	+	-0.5666123606	0.176045424	475.812977	-3.218557732	0.001376352942	1	0.02018706323	ENSG00000140691.16	gene	protein_coding	NA	HAVANA	OTTHUMG00000176618.3
FAM126B	200973718	201071671	-	-0.4833814931	0.163044527	473.4125375	-2.964720755	0.003182465751	1	0.0348923364	ENSG00000155744.9	gene	protein_coding	NA	HAVANA	OTTHUMG00000132823.15
CCDC137	81666364	81673904	+	-0.9162229027	0.1751792224	467.5710714	-5.230203048	2.56E-07	0.003112079903	8.19E-05	ENSG00000185298.12	gene	protein_coding	NA	HAVANA	OTTHUMG00000178064.2
NUFIP2	29255836	29294118	-	-0.5406929073	0.1483527031	475.7470623	-3.644644796	2.97E-04	1	0.007722792755	ENSG00000108256.8	gene	protein_coding	NA	HAVANA	OTTHUMG00000179547.2
MAPK8	48306639	48439360	+	-0.7011668462	0.2210845072	474.0513718	-3.171487931	0.001614938199	1	0.02231367451	ENSG00000107643.15	gene	protein_coding	NA	HAVANA	OTTHUMG00000018172.3
TLNRD1	81000944	81005788	+	-0.6193455048	0.1779481645	468.4720149	-3.480482682	5.47E-04	1	0.01150853207	ENSG00000140406.3	gene	protein_coding	NA	HAVANA	OTTHUMG00000144185.1
FTH1P20	180872867	180873414	-	-0.9539606801	0.3363792278	484.3674517	-2.835967864	0.004759961902	1	0.0448647249	ENSG00000226564.1	gene	processed_pseudogene	pseudo_consens	HAVANA	OTTHUMG00000154191.1
SMG5	156249224	156282825	-	-0.3743059296	0.1191809434	482.8763331	-3.140652515	0.001789116883	1	0.0240640179	ENSG00000198952.8	gene	protein_coding	NA	HAVANA	OTTHUMG00000017491.4
TLR1	38790677	38856817	-	-0.8091844398	0.285504244	473.8085241	-2.834229111	0.004789827138	1	0.04507701871	ENSG00000174125.7	gene	protein_coding	overlapping_locus	HAVANA	OTTHUMG00000160413.5
SOCS6	70288901	70330200	+	-0.7101263926	0.2192435117	476.3320403	-3.238984758	0.001283369479	1	0.01949634692	ENSG00000170677.5	gene	protein_coding	NA	HAVANA	OTTHUMG00000132816.4
DNAJC2	103312474	103344873	-	-0.4918769969	0.1461372216	478.475458	-3.365857045	8.24E-04	1	0.01471003392	ENSG00000105821.14	gene	protein_coding	NA	HAVANA	OTTHUMG00000157202.3
RPS26	56041853	56044675	+	2.177199694	0.3647736051	484.0706219	5.968632772	4.63E-09	5.63E-05	8.76E-06	ENSG00000197728.9	gene	protein_coding	NA	HAVANA	OTTHUMG00000170139.2
BRD4	15235519	15332545	-	-0.5576554364	0.2003375025	474.8810128	-2.783579857	0.005590716558	1	0.04948099817	ENSG00000141867.17	gene	protein_coding	NA	HAVANA	OTTHUMG00000183252.8
AC078846.1	129604548	129611630	-	0.7290012271	0.2539572638	482.1675618	2.870566552	0.004277536296	1	0.042182128	ENSG00000273329.1	gene	lincRNA	NA	HAVANA	OTTHUMG00000186330.1
CAMKMT	44361950	44772592	+	-0.5763468774	0.1921909512	476.2274869	-2.99882421	0.00285208732	1	0.03259260312	ENSG00000143919.14	gene	protein_coding	NA	HAVANA	OTTHUMG00000128761.4
SKAP2	26667062	26995239	-	0.8398598049	0.2056525655	475.4298537	4.08387711	5.20E-05	0.6318546788	0.002291647789	ENSG00000005020.12	gene	protein_coding	overlapping_locus	HAVANA	OTTHUMG00000023495.4
ZNF267	31873758	31917357	+	-0.5826535471	0.1888777336	477.4529053	-3.084818607	0.002154913744	1	0.02726492842	ENSG00000185947.14	gene	protein_coding	NA	HAVANA	OTTHUMG00000176535.17
ZNF649	51889224	51905040	-	-1.128094896	0.2983601609	481.9857383	-3.780983669	1.76E-04	1	0.00539836907	ENSG00000198093.10	gene	protein_coding	overlapping_locus	HAVANA	OTTHUMG00000182423.2
ZNF699	9294275	9309838	-	-1.279589306	0.2888398076	475.9931064	-4.430100258	1.17E-05	0.1422415778	8.88E-04	ENSG00000196110.7	gene	protein_coding	NA	HAVANA	OTTHUMG00000179941.1
IL4R	27313668	27364778	+	-0.7565508594	0.2718596707	475.580961	-2.782872713	0.005602397569	1	0.0495054884	ENSG00000077238.13	gene	protein_coding	NA	HAVANA	OTTHUMG00000097015.11
UNC50	98608579	98618515	+	0.5603923096	0.1794056133	474.4953123	3.123605217	0.001895790001	1	0.02489299203	ENSG00000115446.11	gene	protein_coding	NA	HAVANA	OTTHUMG00000130562.2
RAB27A	55202966	55319113	-	1.149899146	0.2879479131	476.8753102	3.99342761	7.54E-05	0.9168160138	0.002967042116	ENSG00000069974.15	gene	protein_coding	overlapping_locus	HAVANA	OTTHUMG00000131959.3
ZCCHC2	62523007	62587709	+	-0.768590199	0.2249475228	474.3155164	-3.416753336	6.88E-04	1	0.01322018571	ENSG00000141664.9	gene	protein_coding	overlapping_locus	HAVANA	OTTHUMG00000180165.2
ABL2	179099327	179229684	-	-0.9697053518	0.1894260824	476.7491769	-5.119175457	4.46E-07	0.005422484478	1.15E-04	ENSG00000143322.19	gene	protein_coding	NA	HAVANA	OTTHUMG00000035199.6
FBXL8	67159931	67164570	+	-0.6762620413	0.2324721966	477.5113638	-2.909001812	0.003794941065	1	0.03901388052	ENSG00000135722.8	gene	protein_coding	overlapping_locus	HAVANA	OTTHUMG00000137514.4
LINC01006	156472196	156640654	-	-1.087450346	0.3318021638	482.4423263	-3.27740583	0.001123212188	1	0.0180817607	ENSG00000182648.11	gene	lincRNA	NA	HAVANA	OTTHUMG00000157237.1
AGMAT	15572353	15585110	-	1.030282643	0.3137599423	473.4865466	3.283665326	0.001100537949	1	0.01784192123	ENSG00000116771.5	gene	protein_coding	NA	HAVANA	OTTHUMG00000002357.1
IRF2BPL	77024543	77028699	-	-0.8201893798	0.27397308	475.8982286	-2.993686022	0.002899739793	1	0.03285921355	ENSG00000119669.4	gene	protein_coding	NA	HAVANA	OTTHUMG00000171578.1
MSMP	35752990	35756613	-	1.047434051	0.3692576213	485	2.836594266	0.004750537485	1	0.04482772374	ENSG00000215183.4	gene	protein_coding	NA	HAVANA	OTTHUMG00000019882.2
MXD1	69897688	69942945	+	-0.9258639977	0.2539501338	473.8442718	-3.645849616	2.96E-04	1	0.007722792755	ENSG00000059728.10	gene	protein_coding	overlapping_locus	HAVANA	OTTHUMG00000129646.4
ZNF155	43967862	43998325	+	-0.8590757532	0.2259699339	472.4428789	-3.801725913	1.63E-04	1	0.005161430657	ENSG00000204920.10	gene	protein_coding	NA	HAVANA	OTTHUMG00000182215.3
MTMR9	11284416	11328146	+	-1.075948385	0.1634498188	474.8371121	-6.582744439	1.23E-10	1.49E-06	7.45E-07	ENSG00000104643.9	gene	protein_coding	NA	HAVANA	OTTHUMG00000090647.3
ITGA4	181457202	181536187	+	0.8886652492	0.2589626851	476.2735325	3.431634364	6.52E-04	1	0.01284169613	ENSG00000115232.13	gene	protein_coding	NA	HAVANA	OTTHUMG00000154212.3
PPP1R15B	204403387	204411791	-	-0.5530588354	0.154179798	475.8154373	-3.587103126	3.69E-04	1	0.008784394502	ENSG00000158615.8	gene	protein_coding	NA	HAVANA	OTTHUMG00000036105.4
GBA2	35736866	35749228	-	0.5767172111	0.2056076014	468.9755836	2.804941097	0.0052416379	1	0.04749111418	ENSG00000070610.14	gene	protein_coding	NA	HAVANA	OTTHUMG00000021024.1
EPB41L4A-AS1	112160526	112164276	+	-0.7213096033	0.2493784928	473.040612	-2.892429076	0.003998981885	1	0.04034661299	ENSG00000224032.6	gene	lincRNA	ncRNA_host	HAVANA	OTTHUMG00000128803.3
HACD4	20999515	21031636	-	1.103072295	0.2369398271	476.1292064	4.655495485	4.20E-06	0.05103258922	4.56E-04	ENSG00000188921.13	gene	protein_coding	NA	HAVANA	OTTHUMG00000021016.4
AL354740.1	34248568	34286768	+	-0.7496159012	0.2591689117	467.119572	-2.892383567	0.004001810615	1	0.04034661299	ENSG00000225339.3	gene	processed_transcript	NA	HAVANA	OTTHUMG00000014542.4
AL355001.2	19863858	19865048	+	-0.6962999886	0.2407043885	471.3411268	-2.892759841	0.003995489726	1	0.04034661299	ENSG00000275964.1	gene	lincRNA	NA	HAVANA	OTTHUMG00000187050.1
SLC25A37	23528805	23575463	+	-1.113369821	0.2524635484	476.8447232	-4.410022073	1.28E-05	0.1554604687	9.20E-04	ENSG00000147454.13	gene	protein_coding	NA	HAVANA	OTTHUMG00000163865.1
SBDSP1	72829425	72836701	+	-0.5177197328	0.1825718555	485	-2.835703956	0.004763579229	1	0.0448647249	ENSG00000225648.5	gene	transcribed_unprocessed_pseudogene	NA	HAVANA	OTTHUMG00000157063.3
ARHGAP10	147732063	148072780	+	0.8654677182	0.2770325027	480.4219254	3.124065623	0.001891517454	1	0.02486374132	ENSG00000071205.11	gene	protein_coding	ncRNA_host	HAVANA	OTTHUMG00000161460.1
PARS2	54756898	54764514	-	0.7996593172	0.2212701567	478.6674359	3.613950155	3.33E-04	1	0.008211453906	ENSG00000162396.5	gene	protein_coding	NA	HAVANA	OTTHUMG00000009915.1
ATP13A4	193402077	193593111	-	1.344143458	0.3392478453	481.1488056	3.962128211	8.55E-05	1	0.003250130435	ENSG00000127249.14	gene	protein_coding	overlapping_locus	HAVANA	OTTHUMG00000074067.6
PRDM2	13700198	13825079	+	-0.7283842494	0.1882403401	474.2718495	-3.869437598	1.24E-04	1	0.004295304403	ENSG00000116731.22	gene	protein_coding	NA	HAVANA	OTTHUMG00000007917.6
GSE1	85169525	85676204	+	-0.5068797043	0.1814358173	477.0384931	-2.793713566	0.005420326751	1	0.04848865925	ENSG00000131149.18	gene	protein_coding	ncRNA_host	HAVANA	OTTHUMG00000137650.6
POLI	54269404	54321266	+	0.6908816663	0.1979473455	472.660188	3.490229508	5.28E-04	1	0.01129911678	ENSG00000101751.10	gene	protein_coding	NA	HAVANA	OTTHUMG00000132704.7
G2E3	30559123	30620063	+	0.7534539495	0.1647936587	480.4472574	4.572105235	6.15E-06	0.07477761472	5.97E-04	ENSG00000092140.14	gene	protein_coding	NA	HAVANA	OTTHUMG00000140204.4
ZNF165	28080975	28089563	+	-1.191902394	0.3065779064	477.3841683	-3.887763501	1.15E-04	1	0.00401301316	ENSG00000197279.3	gene	protein_coding	NA	HAVANA	OTTHUMG00000014505.1
C14orf159	91060333	91225632	+	0.8856028555	0.2741987519	476.7459805	3.229784415	0.001324386706	1	0.01978282305	ENSG00000133943.20	gene	protein_coding	ncRNA_host	HAVANA	OTTHUMG00000164980.6
SMYD3	245749342	246507312	-	-0.524872804	0.179366095	481.9332742	-2.926265435	0.003592585094	1	0.03755996746	ENSG00000185420.18	gene	protein_coding	overlapping_locus	HAVANA	OTTHUMG00000040508.7
ZNF652	49289206	49362473	-	-0.7112649582	0.1977879238	480.6541555	-3.596099016	3.56E-04	1	0.008581881344	ENSG00000198740.8	gene	protein_coding	NA	HAVANA	OTTHUMG00000161322.2
WDR36	111091716	111130502	+	0.4659896935	0.1565893973	475.1676494	2.975870024	0.003070532643	1	0.03403336955	ENSG00000134987.11	gene	protein_coding	NA	HAVANA	OTTHUMG00000128790.7
BRPF1	9731729	9748018	+	-0.7927602909	0.1765815396	475.536223	-4.489485666	8.97E-06	0.1090515501	7.73E-04	ENSG00000156983.15	gene	protein_coding	NA	HAVANA	OTTHUMG00000097033.4
LMO4	87328468	87348923	+	0.699513404	0.2482700378	477.3395103	2.817550641	0.005039887279	1	0.04642423441	ENSG00000143013.12	gene	protein_coding	NA	HAVANA	OTTHUMG00000010248.2
ERO1B	236215555	236281985	-	-0.6820004721	0.2171947712	479.1641489	-3.140040934	0.001793596062	1	0.02409760721	ENSG00000086619.13	gene	protein_coding	NA	HAVANA	OTTHUMG00000039955.3
ZNF800	127346790	127431924	-	-0.6220646374	0.1337945277	476.0409717	-4.649402693	4.32E-06	0.0524981615	4.65E-04	ENSG00000048405.9	gene	protein_coding	overlapping_locus	HAVANA	OTTHUMG00000023456.6
MRM1	36601572	36608971	+	1.034538297	0.233630157	483.5318864	4.428102563	1.18E-05	0.1430413197	8.88E-04	ENSG00000278619.4	gene	protein_coding	NA	HAVANA	OTTHUMG00000188443.1
APC	112707498	112846239	+	-1.009382043	0.2280758339	476.6706581	-4.425642234	1.19E-05	0.1450488336	8.93E-04	ENSG00000134982.16	gene	protein_coding	overlapping_locus	HAVANA	OTTHUMG00000128806.7
LSR	35248330	35267964	+	-0.8584135664	0.2722716907	485	-3.152783031	0.001717415772	1	0.02335800712	ENSG00000105699.16	gene	protein_coding	overlapping_locus	HAVANA	OTTHUMG00000183142.6
MAFG	81918270	81927714	-	-0.6526780903	0.2013047342	473.5281209	-3.24223915	0.001269621115	1	0.01942823384	ENSG00000197063.10	gene	protein_coding	overlapping_locus	HAVANA	OTTHUMG00000177958.2
RGL2	33291654	33299324	-	0.5920669786	0.1967957986	472.6146393	3.008534648	0.002765243879	1	0.03198961803	ENSG00000237441.9	gene	protein_coding	NA	HAVANA	OTTHUMG00000031072.4
KLHL11	41853545	41865431	-	-0.8395467285	0.2596527592	474.0651885	-3.233344144	0.001308834799	1	0.0196459475	ENSG00000178502.5	gene	protein_coding	NA	HAVANA	OTTHUMG00000133506.2
FAM118A	45308968	45341955	+	-0.7929381893	0.249939465	475.586651	-3.172520952	0.001609001831	1	0.02229101332	ENSG00000100376.11	gene	protein_coding	NA	HAVANA	OTTHUMG00000151338.3
JMJD1C	63167221	63521850	-	-0.7350247533	0.1877252846	475.4129399	-3.915427562	1.03E-04	1	0.003732316929	ENSG00000171988.18	gene	protein_coding	ncRNA_host	HAVANA	OTTHUMG00000018311.6
SSFA2	181891833	181930738	+	1.155657877	0.1940389106	474.8317549	5.95580481	5.04E-09	6.13E-05	8.76E-06	ENSG00000138434.16	gene	protein_coding	NA	HAVANA	OTTHUMG00000132584.4
EIF5B	99337353	99401326	+	-0.4796742761	0.1388665236	473.2526219	-3.454211021	6.02E-04	1	0.0121689823	ENSG00000158417.10	gene	protein_coding	NA	HAVANA	OTTHUMG00000153242.2
STAG3L2	74882163	74890610	-	-0.572053951	0.1972483079	476.0262422	-2.900171652	0.003902117436	1	0.03990399151	ENSG00000277072.4	gene	transcribed_unprocessed_pseudogene	NA	HAVANA	OTTHUMG00000156216.5
DCUN1D4	51843000	51916837	+	0.583054161	0.1725533672	476.8568059	3.378978749	7.87E-04	1	0.01431819188	ENSG00000109184.14	gene	protein_coding	NA	HAVANA	OTTHUMG00000128700.7
ZEB1	31318495	31529814	+	-0.8748231316	0.2023420819	473.5435212	-4.323485869	1.87E-05	0.2277996857	0.001179240612	ENSG00000148516.21	gene	protein_coding	overlapping_locus	HAVANA	OTTHUMG00000017907.5
CENPQ	49463378	49493107	+	-0.6862962709	0.2328778579	472.4831229	-2.947022431	0.003367178907	1	0.03606183337	ENSG00000031691.6	gene	protein_coding	NA	HAVANA	OTTHUMG00000014815.2
ZNF432	52031379	52095738	-	-0.8159431364	0.2263778354	474.0098037	-3.604341983	3.46E-04	1	0.008449563477	ENSG00000256087.6	gene	protein_coding	overlapping_locus	HAVANA	OTTHUMG00000182552.3
CASP8AP2	89829894	89874436	+	-0.5151326947	0.1543439238	470.756819	-3.337563811	9.12E-04	1	0.01578610386	ENSG00000118412.12	gene	protein_coding	reference_genome_error	HAVANA	OTTHUMG00000015212.7
DUSP10	221701424	221742176	-	-0.9554046919	0.2385499489	473.647157	-4.005050918	7.20E-05	0.8751451299	0.002878766875	ENSG00000143507.17	gene	protein_coding	NA	HAVANA	OTTHUMG00000037269.2
SLC1A4	64988477	65023865	+	1.125604257	0.2912225855	478.2471713	3.865099459	1.26E-04	1	0.004328450017	ENSG00000115902.10	gene	protein_coding	ncRNA_host	HAVANA	OTTHUMG00000129537.3
RICTOR	38937919	39074408	-	-0.8512779999	0.208374051	473.8476676	-4.085335942	5.17E-05	0.6283603004	0.002291647789	ENSG00000164327.12	gene	protein_coding	NA	HAVANA	OTTHUMG00000162037.2
KPNA4	160494995	160565588	-	-0.4831084522	0.1174113743	471.1595343	-4.114664829	4.58E-05	0.5564990386	0.002132180225	ENSG00000186432.8	gene	protein_coding	ncRNA_host	HAVANA	OTTHUMG00000159033.2
AFF4	132875379	132963634	-	-0.6677584325	0.1950753878	474.602499	-3.423078841	6.73E-04	1	0.01300517002	ENSG00000072364.12	gene	protein_coding	NA	HAVANA	OTTHUMG00000059838.9
TTC30A	177612992	177618966	-	1.240540756	0.2836645377	475.2729315	4.373266981	1.51E-05	0.1830098744	0.001015074368	ENSG00000197557.6	gene	protein_coding	NA	HAVANA	OTTHUMG00000132528.2
RAB3D	11322046	11346270	-	-0.7581887329	0.266858266	476.768935	-2.841166378	0.004687371623	1	0.04469352705	ENSG00000105514.7	gene	protein_coding	overlapping_locus	HAVANA	OTTHUMG00000180835.1
LINC01881	242088633	242160153	+	-0.9910732187	0.2580302741	472.8569485	-3.840918366	1.39E-04	1	0.004635116219	ENSG00000220804.8	gene	transcribed_unprocessed_pseudogene	overlapping_locus	HAVANA	OTTHUMG00000151386.5
FAM110A	833715	857463	+	-0.7064239282	0.2365057925	479.2619515	-2.986920196	0.002962429463	1	0.03310678294	ENSG00000125898.12	gene	protein_coding	NA	HAVANA	OTTHUMG00000031649.3
FEM1A	4791681	4801273	+	-0.711564865	0.1498840409	474.8381885	-4.747435822	2.73E-06	0.03321170156	3.32E-04	ENSG00000141965.4	gene	protein_coding	NA	HAVANA	OTTHUMG00000182048.2
CCDC144NL-AS1	20868433	21002276	+	-0.9919412836	0.3510122811	478.7799868	-2.825944667	0.00491123696	1	0.04565422798	ENSG00000233098.8	gene	antisense_RNA	overlapping_locus	HAVANA	OTTHUMG00000178937.4
GNG7	2511219	2702709	-	-0.8386035775	0.2349360516	473.5873251	-3.569497196	3.94E-04	1	0.009246274882	ENSG00000176533.12	gene	protein_coding	overlapping_locus	HAVANA	OTTHUMG00000180435.2
AC145207.2	81867721	81868552	+	-0.5541265897	0.170415078	472.444987	-3.251628883	0.00122950218	1	0.01892520645	ENSG00000262413.1	gene	antisense_RNA	NA	HAVANA	OTTHUMG00000177881.1
ARID4A	58298385	58373887	+	-0.7190224699	0.1744102246	480.0057047	-4.122593567	4.41E-05	0.5367088358	0.002064264753	ENSG00000032219.18	gene	protein_coding	NA	HAVANA	OTTHUMG00000140320.7
EHBP1	62673851	63046487	+	-0.6060181689	0.1796417514	483.2216715	-3.373481745	8.02E-04	1	0.01446635244	ENSG00000115504.14	gene	protein_coding	overlapping_locus	HAVANA	OTTHUMG00000129453.7
AEN	88621296	88632282	+	-0.577046086	0.1934124097	462.0957094	-2.983500836	0.003000587567	1	0.03350242812	ENSG00000181026.14	gene	protein_coding	NA	HAVANA	OTTHUMG00000148681.6
PTAR1	69709522	69759959	-	-0.4086790789	0.1437529895	472.8941896	-2.842925774	0.004663598591	1	0.04457916295	ENSG00000188647.12	gene	protein_coding	NA	HAVANA	OTTHUMG00000019982.4
EXOC8	231332753	231337852	-	-0.958607541	0.1819147183	476.9704718	-5.269543609	2.08E-07	0.002523307352	7.21E-05	ENSG00000116903.7	gene	protein_coding	NA	HAVANA	OTTHUMG00000038025.2
AP4B1	113894748	113905201	-	0.949362483	0.2331581251	475.7958429	4.071753806	5.46E-05	0.6644093532	0.002360136179	ENSG00000134262.12	gene	protein_coding	NA	HAVANA	OTTHUMG00000011943.4
GGACT	100530164	100589528	-	1.08254935	0.3541220406	479.2129873	3.05699512	0.002360581734	1	0.02876753258	ENSG00000134864.10	gene	protein_coding	overlapping_locus	HAVANA	OTTHUMG00000017291.5
CAMK1D	12349482	12835545	+	-0.9011140138	0.2929793744	478.6492569	-3.075690962	0.00222033267	1	0.02771768474	ENSG00000183049.12	gene	protein_coding	ncRNA_host	HAVANA	OTTHUMG00000017683.3
SGO1	20160593	20186292	-	-0.5561087085	0.1644151977	471.758962	-3.382343703	7.79E-04	1	0.01431317869	ENSG00000129810.14	gene	protein_coding	NA	HAVANA	OTTHUMG00000130479.6
ZNF606	57977053	58003349	-	0.720618989	0.2287641443	483.4560451	3.150052169	0.00173354896	1	0.02352749437	ENSG00000166704.11	gene	protein_coding	NA	HAVANA	OTTHUMG00000169804.2
USP46	52590972	52659335	-	-0.5232164967	0.1524586814	476.3591041	-3.43185768	6.52E-04	1	0.01284169613	ENSG00000109189.12	gene	protein_coding	NA	HAVANA	OTTHUMG00000160640.3
BRD2	32968660	32981505	+	-0.4716443812	0.1523276632	474.9842599	-3.096249042	0.002075740019	1	0.02658439872	ENSG00000204256.12	gene	protein_coding	overlapping_locus	HAVANA	OTTHUMG00000031241.7
TIGD5	143597835	143603224	+	-0.6049278715	0.2090564489	475.2262367	-2.893610194	0.00398341861	1	0.04034661299	ENSG00000179886.5	gene	protein_coding	NA	HAVANA	OTTHUMG00000162260.2
ZNF707	143684452	143713898	+	-0.5717781836	0.1340531987	480.7013496	-4.265308019	2.40E-05	0.2923813799	0.001396883043	ENSG00000181135.15	gene	protein_coding	overlapping_locus	HAVANA	OTTHUMG00000165146.3
ADCY10P1	41101022	41140835	+	-0.9654784312	0.2526847655	476.7185449	-3.820881047	1.51E-04	1	0.004895272188	ENSG00000161912.17	gene	transcribed_unprocessed_pseudogene	NA	HAVANA	OTTHUMG00000014668.4
PRPF4B	4021267	4064983	+	-0.456644908	0.1524891407	475.1722814	-2.994606081	0.002891393494	1	0.03285649859	ENSG00000112739.16	gene	protein_coding	NA	HAVANA	OTTHUMG00000014157.6
POLH	43576150	43615660	+	0.5034401086	0.1774579047	480.0752453	2.836955104	0.004747236537	1	0.04482772374	ENSG00000170734.11	gene	protein_coding	NA	HAVANA	OTTHUMG00000014743.2
CDC14A	100345025	100520277	+	-0.8849738361	0.2308350838	476.4449452	-3.8337926	1.43E-04	1	0.00472869426	ENSG00000079335.18	gene	protein_coding	overlapping_locus	HAVANA	OTTHUMG00000010987.3
RAPGEF1	131576770	131740074	-	-0.6216213447	0.1899772839	474.7862212	-3.272082492	0.001145362731	1	0.01832429664	ENSG00000107263.18	gene	protein_coding	ncRNA_host	HAVANA	OTTHUMG00000020829.5
PNISR	99398051	99425331	-	-0.7477154252	0.1910583879	472.4897684	-3.913544091	1.04E-04	1	0.003741543175	ENSG00000132424.14	gene	protein_coding	NA	HAVANA	OTTHUMG00000015262.3
KIAA2026	5881596	6007901	-	-0.503937413	0.1697757895	473.7121203	-2.968252508	0.003146695331	1	0.03456248287	ENSG00000183354.11	gene	protein_coding	NA	HAVANA	OTTHUMG00000019507.6
BID	17734138	17774770	-	-0.7616111263	0.2547762972	473.2221561	-2.989332738	0.002941424878	1	0.03305390818	ENSG00000015475.18	gene	protein_coding	ncRNA_host	HAVANA	OTTHUMG00000150087.5
BOLA1	149887890	149900798	+	0.6299758882	0.1795749346	480.0056557	3.508150454	4.94E-04	1	0.01075756553	ENSG00000178096.8	gene	protein_coding	NA	HAVANA	OTTHUMG00000012087.3
TOPBP1	133598175	133661893	-	0.4213678057	0.139212904	472.6695123	3.026786982	0.002606615271	1	0.03089067747	ENSG00000163781.12	gene	protein_coding	NA	HAVANA	OTTHUMG00000159773.5
CPOX	98521132	98593723	-	0.9084005537	0.1773717384	478.7945678	5.121450361	4.40E-07	0.005352565645	1.15E-04	ENSG00000080819.6	gene	protein_coding	overlapping_locus	HAVANA	OTTHUMG00000160016.3
MAP3K14	45263121	45317040	-	-0.520108298	0.1815979224	476.237992	-2.864065245	0.004367092923	1	0.04278765741	ENSG00000006062.14	gene	protein_coding	NA	HAVANA	OTTHUMG00000180364.6
SLC25A33	9539482	9585179	+	-0.8221944572	0.1698459842	470.8244186	-4.84082365	1.76E-06	0.02135306623	2.48E-04	ENSG00000171612.6	gene	protein_coding	overlapping_locus	HAVANA	OTTHUMG00000001322.2
ZNF91	23304991	23395560	-	-0.6724872094	0.1986901776	476.9981593	-3.384602186	7.72E-04	1	0.01423678952	ENSG00000167232.13	gene	protein_coding	NA	HAVANA	OTTHUMG00000183268.3
AC026412.1	1598920	1634005	-	-0.8917608978	0.3173931094	484.2965274	-2.809641644	0.005160347235	1	0.04710560213	ENSG00000188002.10	gene	transcribed_unprocessed_pseudogene	NA	HAVANA	OTTHUMG00000161734.3
AC078819.1	104030779	104031543	+	0.7573377489	0.2473037736	473.1009719	3.062378458	0.002320962361	1	0.0284768732	ENSG00000216285.5	gene	processed_pseudogene	NA	HAVANA	OTTHUMG00000170174.1
LIN7C	27494576	27506773	-	-0.5103691175	0.1400385875	478.9954904	-3.644489185	2.97E-04	1	0.007722792755	ENSG00000148943.11	gene	protein_coding	NA	HAVANA	OTTHUMG00000166193.2
MCM9	118813442	118935162	-	-0.6229338542	0.1946234283	471.944839	-3.200713602	0.001463313268	1	0.02073709326	ENSG00000111877.17	gene	protein_coding	NA	HAVANA	OTTHUMG00000015468.6
BCLAF1	136256627	136289851	-	-0.4459778862	0.1492230974	472.8479099	-2.988665254	0.002947853646	1	0.03306545431	ENSG00000029363.16	gene	protein_coding	NA	HAVANA	OTTHUMG00000033323.7
SPDL1	169583634	169604778	+	0.5714031855	0.1836095381	473.6520938	3.112056113	0.001970183256	1	0.02564408782	ENSG00000040275.16	gene	protein_coding	NA	HAVANA	OTTHUMG00000130438.6
RBM15	110338506	110346681	+	-0.6294085448	0.16976278	475.7898435	-3.707576802	2.34E-04	1	0.006660217598	ENSG00000162775.14	gene	protein_coding	NA	HAVANA	OTTHUMG00000011284.5
C9orf72	27546545	27573866	-	-0.6725309258	0.2314508625	475.3806638	-2.90571795	0.003835054495	1	0.03928916305	ENSG00000147894.14	gene	protein_coding	NA	HAVANA	OTTHUMG00000019716.1
SMC6	17663812	17800242	-	-0.494258785	0.1568877469	473.3029395	-3.150397624	0.001733747427	1	0.02352749437	ENSG00000163029.15	gene	protein_coding	NA	HAVANA	OTTHUMG00000090675.6
TMX4	7977348	8019829	-	0.6720161745	0.2152434808	481.7762115	3.12212092	0.001903494548	1	0.02494562426	ENSG00000125827.8	gene	protein_coding	NA	HAVANA	OTTHUMG00000031843.4
KCTD21	78171249	78188822	-	0.738445802	0.2392441471	467.5936918	3.086578338	0.002144971429	1	0.02719573265	ENSG00000188997.7	gene	protein_coding	NA	HAVANA	OTTHUMG00000166497.3
SERTAD1	40421592	40426025	-	-0.8191735006	0.217536487	481.9619053	-3.765683227	1.87E-04	1	0.005616365583	ENSG00000197019.4	gene	protein_coding	NA	HAVANA	OTTHUMG00000182594.2
EZH2	148807383	148884321	-	0.5819685949	0.2073888224	473.4752324	2.806171461	0.005219997535	1	0.04735593386	ENSG00000106462.10	gene	protein_coding	NA	HAVANA	OTTHUMG00000158973.2
AL645728.1	1574975	1577075	+	-1.03159211	0.3338279235	481.6985222	-3.090191195	0.002116023714	1	0.02695769461	ENSG00000215014.4	gene	lincRNA	NA	HAVANA	OTTHUMG00000186983.1
NFKBIB	38899700	38908893	+	-0.4441116409	0.1218200955	474.0594174	-3.645635306	2.96E-04	1	0.007722792755	ENSG00000104825.16	gene	protein_coding	NA	HAVANA	OTTHUMG00000177631.2
SERTAD3	40440844	40444705	-	-0.7075782631	0.2407118937	478.5443916	-2.939523479	0.003446153466	1	0.03662743006	ENSG00000167565.12	gene	protein_coding	NA	HAVANA	OTTHUMG00000182595.3
FRG1HP	40992249	41218410	+	0.5900586905	0.2086390272	485	2.82813191	0.004875819307	1	0.04549891555	ENSG00000276291.5	gene	transcribed_unprocessed_pseudogene	overlapping_locus	HAVANA	OTTHUMG00000188611.2
BTBD7	93237550	93333092	-	-0.4384847241	0.1356272147	476.7019651	-3.233014297	0.001309832342	1	0.0196459475	ENSG00000011114.14	gene	protein_coding	NA	HAVANA	OTTHUMG00000171269.2
KLF16	1852399	1863568	-	-0.7650723754	0.2262629535	474.3736336	-3.381341769	7.81E-04	1	0.01431317869	ENSG00000129911.8	gene	protein_coding	NA	HAVANA	OTTHUMG00000179994.2
FAM133B	92560793	92590394	-	-0.4908519969	0.1763586115	478.2242871	-2.783260725	0.005594615374	1	0.04948099817	ENSG00000234545.7	gene	protein_coding	NA	HAVANA	OTTHUMG00000155863.9
TGFBR1	99104038	99154192	+	-1.052806395	0.2198859459	475.0916042	-4.78796583	2.25E-06	0.02740846635	2.92E-04	ENSG00000106799.12	gene	protein_coding	NA	HAVANA	OTTHUMG00000020353.6
ZNF776	57746796	57758159	+	-0.8699924298	0.177736218	481.0441065	-4.894851704	1.34E-06	0.01635349586	2.10E-04	ENSG00000152443.12	gene	protein_coding	overlapping_locus	HAVANA	OTTHUMG00000156943.3
GAPDHP63	79953005	79954011	-	0.8378306978	0.2933003527	480.1590273	2.85656219	0.004468296862	1	0.04349881629	ENSG00000218582.2	gene	processed_pseudogene	pseudo_consens	HAVANA	OTTHUMG00000015085.2
KAT6B	74825582	75032622	+	-0.587917002	0.2051836484	474.4490179	-2.865320928	0.004350810681	1	0.04273142736	ENSG00000156650.12	gene	protein_coding	NA	HAVANA	OTTHUMG00000018509.2
ZNF621	40524878	40574685	+	0.5471526215	0.1429884509	482.467292	3.826551153	1.47E-04	1	0.004818889847	ENSG00000172888.11	gene	protein_coding	NA	HAVANA	OTTHUMG00000131389.4
RBM15B	51391268	51397908	+	-0.4131805936	0.1277137085	471.763169	-3.235209426	0.001300922033	1	0.01957662252	ENSG00000259956.1	gene	protein_coding	NA	HAVANA	OTTHUMG00000156896.1
MED13	61942605	62065282	-	-0.3440530207	0.1195784608	477.094743	-2.877215665	0.004191847541	1	0.0416620499	ENSG00000108510.9	gene	protein_coding	overlapping_locus	HAVANA	OTTHUMG00000179251.1
LY6E	143017982	143023832	+	-0.5295567707	0.1636532089	475.6047741	-3.235847157	0.001297380572	1	0.01956835548	ENSG00000160932.10	gene	protein_coding	NA	HAVANA	OTTHUMG00000164754.6
HS6ST1	128236716	128318577	-	-0.9171458524	0.1997902309	470.3087446	-4.590544034	5.68E-06	0.06907433785	5.76E-04	ENSG00000136720.6	gene	protein_coding	NA	HAVANA	OTTHUMG00000153542.1
RAPGEF6	131423921	131635236	-	-0.4625698402	0.1600334641	472.8779083	-2.890456959	0.004023774829	1	0.04050843091	ENSG00000158987.20	gene	protein_coding	overlapping_locus	HAVANA	OTTHUMG00000162683.6
MPHOSPH8	19633681	19673459	+	-0.4363044754	0.1444906153	478.9272851	-3.019604247	0.002666195408	1	0.0312615911	ENSG00000196199.13	gene	protein_coding	NA	HAVANA	OTTHUMG00000016498.3
DHTKD1	12068972	12123225	+	-0.6237250673	0.2132576979	477.0514773	-2.924748196	0.003611517308	1	0.03759626623	ENSG00000181192.11	gene	protein_coding	NA	HAVANA	OTTHUMG00000017677.3
BBS12	122732702	122744943	+	1.044448035	0.2768252886	476.5271364	3.772950226	1.82E-04	1	0.005535473025	ENSG00000181004.9	gene	protein_coding	NA	HAVANA	OTTHUMG00000133070.3
PITPNM1	67491768	67506263	-	0.6055243805	0.2176796647	474.3377562	2.781722314	0.005622536825	1	0.049536685	ENSG00000110697.12	gene	protein_coding	NA	HAVANA	OTTHUMG00000167675.3
SLC35D1	66999332	67054099	-	0.5882895726	0.1912041377	476.2174917	3.076761726	0.002213150593	1	0.02771768474	ENSG00000116704.7	gene	protein_coding	NA	HAVANA	OTTHUMG00000009360.1
BMF	40087890	40108892	-	0.7967715451	0.2326915115	472.5346969	3.424153894	6.70E-04	1	0.01299193688	ENSG00000104081.13	gene	protein_coding	NA	HAVANA	OTTHUMG00000129875.3
RPF2	110982015	111028263	+	-0.366513416	0.1237401991	471.7186458	-2.961959159	0.003211176084	1	0.0351121313	ENSG00000197498.12	gene	protein_coding	NA	HAVANA	OTTHUMG00000015368.2
WDFY2	51584455	51767707	+	-1.09637616	0.2198746937	482.5761252	-4.986368105	8.60E-07	0.01045148643	1.60E-04	ENSG00000139668.8	gene	protein_coding	overlapping_locus	HAVANA	OTTHUMG00000017407.5
AC040977.2	6985494	7019414	-	-0.7541285129	0.2282636304	475.0044471	-3.303761145	0.001026031343	1	0.01711318944	ENSG00000267047.1	gene	antisense_RNA	overlapping_locus	HAVANA	OTTHUMG00000180218.1
ZNF813	53467735	53496255	+	-1.386833965	0.2282607679	481.3346714	-6.075656266	2.51E-09	3.05E-05	8.65E-06	ENSG00000198346.10	gene	protein_coding	overlapping_locus	HAVANA	OTTHUMG00000158309.4
RPL21P16	120354701	120355183	-	-0.8722197957	0.2542350212	476.4139551	-3.430761787	6.54E-04	1	0.01285144299	ENSG00000220842.6	gene	processed_pseudogene	NA	HAVANA	OTTHUMG00000019165.2
HOMEZ	23272422	23299447	-	0.8833423831	0.1838622811	484.6549565	4.80436976	2.07E-06	0.02520768668	2.71E-04	ENSG00000215271.7	gene	protein_coding	overlapping_locus	HAVANA	OTTHUMG00000172122.7
FBRS	30658431	30670814	+	-0.4525079374	0.1593710787	475.2690734	-2.839335349	0.004714514294	1	0.04472767014	ENSG00000156860.15	gene	protein_coding	NA	HAVANA	OTTHUMG00000132390.11
ZNF805	57240685	57255135	+	-0.7343132618	0.2235725489	473.9883063	-3.284451805	0.001097458025	1	0.01781873832	ENSG00000204524.6	gene	protein_coding	NA	HAVANA	OTTHUMG00000183219.2
TNFAIP8L1	4639518	4655568	+	-0.6401247283	0.1811069416	476.0781583	-3.534512386	4.48E-04	1	0.01013464084	ENSG00000185361.8	gene	protein_coding	NA	HAVANA	OTTHUMG00000182013.1
AC004241.1	47706085	47742294	+	0.8096000406	0.2916900706	483.8625209	2.775548852	0.005724303978	1	0.04996540708	ENSG00000257433.5	gene	antisense_RNA	overlapping_locus	HAVANA	OTTHUMG00000169669.2
CEPT1	111139627	111185102	+	0.7348578196	0.2356149539	469.5096157	3.118892954	0.001926936822	1	0.02516608466	ENSG00000134255.13	gene	protein_coding	NA	HAVANA	OTTHUMG00000012357.4
EML4	42169350	42332548	+	0.6522697034	0.1884943079	476.9291994	3.460421222	5.88E-04	1	0.01199729021	ENSG00000143924.18	gene	protein_coding	NA	HAVANA	OTTHUMG00000128603.6
ZNF827	145757627	145938635	-	-0.762831205	0.1574009637	479.0235145	-4.846420169	1.70E-06	0.0206818237	2.43E-04	ENSG00000151612.15	gene	protein_coding	overlapping_locus	HAVANA	OTTHUMG00000161362.4
TNFRSF10B	23020133	23069179	-	-0.6438277357	0.2079350623	473.9961565	-3.096292316	0.002075688551	1	0.02658439872	ENSG00000120889.12	gene	protein_coding	NA	HAVANA	OTTHUMG00000097826.2
WRN	31033801	31173769	+	0.5800350861	0.1807540228	475.1066956	3.208974701	0.001422177069	1	0.02042840894	ENSG00000165392.9	gene	protein_coding	NA	HAVANA	OTTHUMG00000163894.2
HSPA4L	127781821	127840733	+	0.8303979736	0.2207300313	482.310191	3.762052534	1.89E-04	1	0.005652141994	ENSG00000164070.11	gene	protein_coding	NA	HAVANA	OTTHUMG00000133302.4
SSBP3	54225432	54413479	-	-1.013826553	0.2206945336	479.8095234	-4.593800019	5.57E-06	0.06772183104	5.69E-04	ENSG00000157216.15	gene	protein_coding	NA	HAVANA	OTTHUMG00000008264.5
RBM47	40423267	40630875	-	-0.6116987942	0.2114425322	476.7208587	-2.892978947	0.003990736626	1	0.04034661299	ENSG00000163694.14	gene	protein_coding	ncRNA_host	HAVANA	OTTHUMG00000128598.4
NNT	43602692	43707405	+	0.6364300442	0.1798142237	482.7307908	3.539375424	4.40E-04	1	0.01001631261	ENSG00000112992.16	gene	protein_coding	NA	HAVANA	OTTHUMG00000096961.7
PNN	39175183	39183218	+	-0.4945076188	0.1208017053	476.2952402	-4.093548327	4.99E-05	0.6067462196	0.002272509519	ENSG00000100941.8	gene	protein_coding	NA	HAVANA	OTTHUMG00000028821.5
GNA11	3094410	3124004	+	-0.7115358262	0.2178992905	478.9587971	-3.265434341	0.001171276015	1	0.01851394036	ENSG00000088256.8	gene	protein_coding	NA	HAVANA	OTTHUMG00000180631.6
PPIG	169584340	169641406	+	-0.6942125277	0.1485663057	475.9182908	-4.672745441	3.87E-06	0.04710508799	4.32E-04	ENSG00000138398.15	gene	protein_coding	NA	HAVANA	OTTHUMG00000132206.5
AP1AR	112231737	112270047	+	0.5090156025	0.1565492111	475.5276464	3.251473445	0.001229616999	1	0.01892520645	ENSG00000138660.11	gene	protein_coding	NA	HAVANA	OTTHUMG00000132849.2
ZFP36L2	43222402	43226609	-	-0.6599593211	0.2338555358	478.2881819	-2.822081243	0.004970003617	1	0.04605966005	ENSG00000152518.7	gene	protein_coding	NA	HAVANA	OTTHUMG00000128642.2
S100PBP	32816767	32858879	+	0.8305302188	0.2012240687	473.9966089	4.127390048	4.33E-05	0.527091189	0.002062649683	ENSG00000116497.17	gene	protein_coding	NA	HAVANA	OTTHUMG00000003955.8
PDIK1L	26111165	26125543	+	-0.8560608065	0.2011976168	472.0444587	-4.254825777	2.52E-05	0.3069068799	0.001434144298	ENSG00000175087.9	gene	protein_coding	NA	HAVANA	OTTHUMG00000007511.2
NCEH1	172630249	172711218	-	0.7111987136	0.2346702359	474.5299229	3.030630241	0.002573767367	1	0.03062078025	ENSG00000144959.9	gene	protein_coding	NA	HAVANA	OTTHUMG00000156872.6
AL109955.1	57384160	57393062	-	-0.7666793301	0.2522449918	475.1316668	-3.039423399	0.002501050216	1	0.03016891823	ENSG00000218018.2	gene	antisense_RNA	NA	HAVANA	OTTHUMG00000134335.1
PRPF6	63981135	64033100	+	-0.9593446498	0.3190507856	484.7279861	-3.006871298	0.002776568229	1	0.03198961803	ENSG00000101161.7	gene	protein_coding	NA	HAVANA	OTTHUMG00000033018.1
AKAP8	15353385	15379798	-	-0.528131279	0.1394764588	477.9795313	-3.786526296	1.72E-04	1	0.005354219276	ENSG00000105127.8	gene	protein_coding	NA	HAVANA	OTTHUMG00000182444.4
LARP7	112636964	112657592	+	-0.507632067	0.1528908601	477.2360791	-3.320225073	9.68E-04	1	0.01642158462	ENSG00000174720.15	gene	protein_coding	NA	HAVANA	OTTHUMG00000132909.5
AC067930.6	143578358	143583304	+	-0.5942597918	0.1705838122	474.3117243	-3.483682209	5.40E-04	1	0.01147462495	ENSG00000279605.1	gene	TEC	overlapping_locus	HAVANA	OTTHUMG00000165144.1
NCBP1	97633626	97673748	+	0.6769534126	0.2305135328	473.525889	2.936718745	0.003478621923	1	0.03679750302	ENSG00000136937.12	gene	protein_coding	NA	HAVANA	OTTHUMG00000020332.4
NARS	57600656	57622213	-	0.5319794849	0.1717082155	478.6451094	3.098159766	0.002061772642	1	0.0265000989	ENSG00000134440.11	gene	protein_coding	NA	HAVANA	OTTHUMG00000180125.6
LRRC27	132332154	132379918	+	0.7478900031	0.2556442363	480.0816851	2.925510913	0.003601787077	1	0.03757133159	ENSG00000148814.17	gene	protein_coding	NA	HAVANA	OTTHUMG00000019284.4
ZNF701	52555457	52587174	+	-1.215056938	0.2286235057	479.7570903	-5.314663226	1.64E-07	0.001993901718	6.43E-05	ENSG00000167562.12	gene	protein_coding	overlapping_locus	HAVANA	OTTHUMG00000182754.2
RBM38	57391407	57409333	+	-1.118711049	0.2558976708	475.8202488	-4.371712511	1.52E-05	0.1842243851	0.001015074368	ENSG00000132819.16	gene	protein_coding	NA	HAVANA	OTTHUMG00000032820.6
CARD19	93096218	93113283	+	-1.065859058	0.2438465656	476.3418964	-4.371023455	1.52E-05	0.184743535	0.001015074368	ENSG00000165233.17	gene	protein_coding	NA	HAVANA	OTTHUMG00000020243.3
PXK	58332880	58426126	+	1.027895198	0.2803324355	483.5560973	3.666700916	2.73E-04	1	0.007424222469	ENSG00000168297.15	gene	protein_coding	NA	HAVANA	OTTHUMG00000159149.4
YRDC	37802944	37808185	-	-0.4676545802	0.1539032266	472.5695846	-3.038627523	0.002508258628	1	0.03019856124	ENSG00000196449.3	gene	protein_coding	NA	HAVANA	OTTHUMG00000004318.1
AC092944.1	157175223	157381265	+	0.8624156915	0.2303119135	476.7167407	3.74455528	2.03E-04	1	0.005970483081	ENSG00000243176.5	gene	processed_transcript	NA	HAVANA	OTTHUMG00000158749.1
ZNF461	36637192	36666853	-	-0.5781040947	0.1984313398	471.1591202	-2.913370918	0.003745455228	1	0.03871025981	ENSG00000197808.11	gene	protein_coding	NA	HAVANA	OTTHUMG00000180832.3
SIK3	116843402	117098437	-	0.5446560201	0.1759701299	475.7428821	3.095161779	0.00208302352	1	0.02663247421	ENSG00000160584.15	gene	protein_coding	NA	HAVANA	OTTHUMG00000066628.11
PCTP	55750979	55842830	+	1.445721014	0.2184134095	483.5040138	6.619195302	9.62E-11	1.17E-06	7.45E-07	ENSG00000141179.13	gene	protein_coding	NA	HAVANA	OTTHUMG00000177859.2
SIRT1	67884669	67918390	+	-0.6380298684	0.1652661	475.8147772	-3.860621558	1.29E-04	1	0.004384237947	ENSG00000096717.11	gene	protein_coding	NA	HAVANA	OTTHUMG00000018340.2
TRMT1L	185118098	185157072	-	0.8735784947	0.2214671445	475.7223464	3.944506065	9.20E-05	1	0.003433183987	ENSG00000121486.11	gene	protein_coding	NA	HAVANA	OTTHUMG00000035389.2
LCOR	96832282	96995959	+	-0.8710282607	0.1853985204	476.5230688	-4.698140302	3.44E-06	0.04182667234	3.98E-04	ENSG00000196233.13	gene	protein_coding	NA	HAVANA	OTTHUMG00000018841.5
LETM2	38386207	38409527	+	0.6445869634	0.2155397209	485	2.990571578	0.002926171104	1	0.03299900317	ENSG00000165046.12	gene	protein_coding	NA	HAVANA	OTTHUMG00000165059.6
IRF4	391739	411447	+	-0.5044858315	0.1713679784	480.058921	-2.943874556	0.003398432397	1	0.03627878799	ENSG00000137265.14	gene	protein_coding	NA	HAVANA	OTTHUMG00000016294.4
LYSMD2	51723011	51751585	-	-0.6816467416	0.17465765	478.2215828	-3.902759151	1.09E-04	1	0.003855103887	ENSG00000140280.13	gene	protein_coding	NA	HAVANA	OTTHUMG00000131804.2
GPHN	66507407	67181803	+	-0.6911375507	0.2028354633	480.429596	-3.407380246	7.11E-04	1	0.01352203788	ENSG00000171723.15	gene	protein_coding	overlapping_locus	HAVANA	OTTHUMG00000029785.6
NEMF	49782083	49853203	-	-0.4392571935	0.1270602455	475.3186829	-3.457078112	5.95E-04	1	0.01207995345	ENSG00000165525.17	gene	protein_coding	ncRNA_host	HAVANA	OTTHUMG00000170857.5
NCOA2	70109762	70403805	-	0.3792526252	0.1341711102	479.8460857	2.826634025	0.004900412272	1	0.04562336356	ENSG00000140396.12	gene	protein_coding	NA	HAVANA	OTTHUMG00000164671.3
TBL1XR1	177019340	177228000	-	0.5494125769	0.1712348422	473.2874929	3.208532621	0.001424671526	1	0.02042840894	ENSG00000177565.16	gene	protein_coding	ncRNA_host	HAVANA	OTTHUMG00000157140.27
GRPEL2	149345430	149354583	+	-0.7026933974	0.1608729617	472.8483982	-4.368001869	1.54E-05	0.1874941887	0.001020429136	ENSG00000164284.14	gene	protein_coding	NA	HAVANA	OTTHUMG00000130048.2
NOP9	24299862	24309124	+	0.5106953149	0.1793946275	474.5049105	2.846770397	0.004607942333	1	0.04429088603	ENSG00000196943.12	gene	protein_coding	overlapping_locus	HAVANA	OTTHUMG00000029342.3
GRHPR	37422666	37436990	+	-0.8531483307	0.1684378977	474.3019387	-5.065061618	5.86E-07	0.007121151967	1.40E-04	ENSG00000137106.17	gene	protein_coding	overlapping_locus	HAVANA	OTTHUMG00000019914.5
SLC37A3	140293693	140404433	-	-0.5775840041	0.1972524939	477.7078813	-2.928145509	0.003572759354	1	0.03744929395	ENSG00000157800.17	gene	protein_coding	ncRNA_host	HAVANA	OTTHUMG00000157343.5
E2F6	11444375	11466177	-	-0.3955220236	0.1346630591	485	-2.937123412	0.003470302948	1	0.03678763169	ENSG00000169016.16	gene	protein_coding	NA	HAVANA	OTTHUMG00000090565.5
KRCC1	88027205	88055729	-	0.7192179173	0.2538417098	476.007106	2.833332307	0.004802141876	1	0.0450889633	ENSG00000172086.7	gene	protein_coding	NA	HAVANA	OTTHUMG00000130315.1
AC002985.1	18907013	18934397	-	-0.620532187	0.2229549074	477.7309628	-2.783218338	0.005595556582	1	0.04948099817	ENSG00000268193.5	gene	protein_coding	overlapping_locus	HAVANA	OTTHUMG00000182999.2
ZNF14	19710471	19733097	-	-0.7293896472	0.2328841564	475.3914743	-3.13198484	0.001843375385	1	0.02446684086	ENSG00000105708.8	gene	protein_coding	NA	HAVANA	OTTHUMG00000182362.1
SLC11A2	50979401	51028566	-	0.6097823518	0.1854669415	469.0304531	3.287822331	0.001085506182	1	0.0177401474	ENSG00000110911.14	gene	protein_coding	ncRNA_host	HAVANA	OTTHUMG00000169493.4
MTF1	37809567	37859620	-	-0.4287027455	0.1188276732	476.5599721	-3.607768577	3.41E-04	1	0.008354089834	ENSG00000188786.9	gene	protein_coding	NA	HAVANA	OTTHUMG00000004439.2
MPHOSPH10	71130314	71150101	+	-0.4771694692	0.1411000725	472.2324317	-3.381780469	7.80E-04	1	0.01431317869	ENSG00000124383.8	gene	protein_coding	NA	HAVANA	OTTHUMG00000129715.6
AGPAT2	136673143	136687423	-	-0.7344595704	0.2264620976	478.075032	-3.243189825	0.001264675029	1	0.01939115218	ENSG00000169692.12	gene	protein_coding	NA	HAVANA	OTTHUMG00000020936.2
LBR	225401502	225428925	-	0.4539387281	0.1557341822	472.9600551	2.914830398	0.003727645366	1	0.03857399149	ENSG00000143815.14	gene	protein_coding	NA	HAVANA	OTTHUMG00000037520.15
SCAF4	31671033	31732075	-	-0.462287515	0.1489264521	475.4845685	-3.104133004	0.00202217312	1	0.02610148935	ENSG00000156304.14	gene	protein_coding	NA	HAVANA	OTTHUMG00000084903.5
TMEM14A	52671109	52686588	+	0.7489382234	0.230637704	475.6962044	3.247249736	0.001247576184	1	0.01915312982	ENSG00000096092.5	gene	protein_coding	NA	HAVANA	OTTHUMG00000014856.1
ZNF623	143636013	143656418	+	0.5113302013	0.1740407988	482.8663222	2.937990431	0.003461487813	1	0.03672620446	ENSG00000183309.11	gene	protein_coding	NA	HAVANA	OTTHUMG00000165186.4
ZNF611	52702813	52735073	-	-0.413141829	0.1486338322	477.4893258	-2.779594813	0.005657455727	1	0.04966715104	ENSG00000213020.9	gene	protein_coding	NA	HAVANA	OTTHUMG00000154908.6
ZMYM4	35268967	35422058	+	0.6084056688	0.1990194797	476.2422323	3.057015673	0.002361213711	1	0.02876753258	ENSG00000146463.11	gene	protein_coding	overlapping_locus	HAVANA	OTTHUMG00000004241.5
ZNF507	32345594	32387667	+	-0.477927493	0.1180413192	476.146805	-4.048815249	6.01E-05	0.7304994421	0.002518963593	ENSG00000168813.16	gene	protein_coding	NA	HAVANA	OTTHUMG00000180220.5
AC005785.1	15379076	15381194	+	-0.8709893397	0.2691947702	475.6149722	-3.235535888	0.001298763292	1	0.01956835548	ENSG00000268189.2	gene	processed_transcript	NA	HAVANA	OTTHUMG00000182445.2
PLEKHF2	95133804	95156684	+	0.6600141817	0.1965628935	477.9938571	3.357776078	8.48E-04	1	0.01492965473	ENSG00000175895.3	gene	protein_coding	NA	HAVANA	OTTHUMG00000164660.1
SRI	88205118	88226993	-	0.9526979368	0.2488054755	474.8231914	3.829087503	1.46E-04	1	0.004793211561	ENSG00000075142.13	gene	protein_coding	NA	HAVANA	OTTHUMG00000157267.4
SMURF1	99027438	99144100	-	-0.7721826544	0.1883427284	476.1438033	-4.099880367	4.86E-05	0.5909639887	0.002247011364	ENSG00000198742.9	gene	protein_coding	NA	HAVANA	OTTHUMG00000150272.3
ZNF416	57571566	57578927	-	-0.738226392	0.1899783448	477.5179668	-3.885844952	1.16E-04	1	0.004031529263	ENSG00000083817.8	gene	protein_coding	NA	HAVANA	OTTHUMG00000183467.1
ARID2	45729665	45908040	+	-0.5739355339	0.1264996037	478.9307153	-4.537054006	7.22E-06	0.0877989666	6.61E-04	ENSG00000189079.15	gene	protein_coding	overlapping_locus	HAVANA	OTTHUMG00000150487.4
EIF1	41688885	41692668	+	-0.5865951122	0.1696611193	475.0140376	-3.457451623	5.94E-04	1	0.01207995345	ENSG00000173812.10	gene	protein_coding	NA	HAVANA	OTTHUMG00000133492.5
ZNRF1	74999030	75110994	+	-0.7811588088	0.2702753411	478.3936432	-2.890233366	0.004024523772	1	0.04050843091	ENSG00000186187.11	gene	protein_coding	NA	HAVANA	OTTHUMG00000137606.4
SCMH1	41027200	41242154	-	-0.5643088002	0.1385138909	477.4140646	-4.074023165	5.41E-05	0.6578366274	0.002349416526	ENSG00000010803.16	gene	protein_coding	NA	HAVANA	OTTHUMG00000005720.3
SLC35A1	87470623	87512336	+	0.7260609461	0.2573651837	478.3793914	2.821131186	0.004984462998	1	0.04613081767	ENSG00000164414.17	gene	protein_coding	overlapping_locus	HAVANA	OTTHUMG00000015177.1
RASAL3	15451624	15464571	-	0.7381936698	0.1766517895	479.2125094	4.178806633	3.48E-05	0.4235467666	0.001787117159	ENSG00000105122.12	gene	protein_coding	NA	HAVANA	OTTHUMG00000182450.4
NDC1	53765460	53838860	-	0.511997015	0.1810464607	472.8597683	2.827986877	0.00488301863	1	0.04553115301	ENSG00000058804.11	gene	protein_coding	ncRNA_host	HAVANA	OTTHUMG00000008073.1
DNAL1	73644875	73703732	+	-0.4870031297	0.1491425875	474.0013186	-3.265352559	0.001172442971	1	0.01851394036	ENSG00000119661.14	gene	protein_coding	NA	HAVANA	OTTHUMG00000171642.7
SLC35E2B	1659529	1692728	-	0.5820756018	0.2042672549	472.3807087	2.849578618	0.004569012432	1	0.04408567683	ENSG00000189339.11	gene	protein_coding	NA	HAVANA	OTTHUMG00000078639.3
ATG16L1	233210051	233295674	+	-0.4605825093	0.1364316968	471.7913676	-3.375920114	7.96E-04	1	0.01438960332	ENSG00000085978.21	gene	protein_coding	ncRNA_host	HAVANA	OTTHUMG00000133619.6
SNIP1	37534449	37554344	-	-0.8688173719	0.1758835184	475.753311	-4.939731589	1.09E-06	0.01319373247	1.81E-04	ENSG00000163877.10	gene	protein_coding	NA	HAVANA	OTTHUMG00000004225.3
NCOR1	16029157	16218185	-	-0.3937505162	0.1131632703	478.7786112	-3.479490432	5.48E-04	1	0.01150853207	ENSG00000141027.20	gene	protein_coding	ncRNA_host	HAVANA	OTTHUMG00000059309.11
TTBK2	42738734	42920809	-	-0.5719975528	0.1951495248	475.4371655	-2.931073255	0.003540639141	1	0.03720884297	ENSG00000128881.16	gene	protein_coding	overlapping_locus	HAVANA	OTTHUMG00000175802.4
NUP58	25301524	25349800	+	0.4778264778	0.1607419922	480.4894794	2.972630059	0.003100839082	1	0.03421334156	ENSG00000139496.15	gene	protein_coding	NA	HAVANA	OTTHUMG00000016608.5
EXOSC6	70246778	70251930	-	-0.9607395213	0.1652364983	471.8323451	-5.814329953	1.12E-08	1.37E-04	1.24E-05	ENSG00000223496.2	gene	protein_coding	retrogene	HAVANA	OTTHUMG00000137578.1
AC007969.1	171517270	171517716	-	-1.235019643	0.2924895612	478.8958644	-4.22244007	2.89E-05	0.3517488792	0.001563328352	ENSG00000233762.3	gene	processed_pseudogene	NA	HAVANA	OTTHUMG00000154086.1
AC012085.1	93640822	93641586	-	0.6237195033	0.2063783356	461.9561481	3.02221404	0.002648755752	1	0.03114721585	ENSG00000186076.5	gene	processed_pseudogene	NA	HAVANA	OTTHUMG00000170321.2
EPC2	148644440	148787568	+	-0.5763835267	0.1389323041	476.5814867	-4.148664562	3.96E-05	0.4815543424	0.001933953182	ENSG00000135999.11	gene	protein_coding	NA	HAVANA	OTTHUMG00000153739.5
TSTD2	97600080	97633575	-	0.4823255927	0.1580312493	476.9912314	3.052089981	0.002399339121	1	0.02914441995	ENSG00000136925.14	gene	protein_coding	NA	HAVANA	OTTHUMG00000020328.6
NOCT	139015789	139045939	+	-0.6533628989	0.2016528114	475.7485696	-3.24003863	0.001278843086	1	0.01948553017	ENSG00000151014.5	gene	protein_coding	NA	HAVANA	OTTHUMG00000161271.6
WDR75	189441433	189475565	+	0.4357534719	0.1332302732	475.3499958	3.270679113	0.00115083954	1	0.01834875674	ENSG00000115368.9	gene	protein_coding	NA	HAVANA	OTTHUMG00000132660.2
KMT2E	105014179	105114361	+	-0.5350303757	0.1905575047	474.5994743	-2.807710861	0.005195032613	1	0.04731451124	ENSG00000005483.20	gene	protein_coding	NA	HAVANA	OTTHUMG00000157403.4
FMNL1	45221444	45247320	+	-0.4517978213	0.146388764	477.6048736	-3.08628756	0.002144467012	1	0.02719573265	ENSG00000184922.13	gene	protein_coding	NA	HAVANA	OTTHUMG00000180196.3
ANAPC7	110372900	110403730	-	0.5106327528	0.1682851538	474.8099562	3.034330369	0.002542927804	1	0.03045978548	ENSG00000196510.12	gene	protein_coding	overlapping_locus	HAVANA	OTTHUMG00000157009.5
HEXIM1	45148502	45152101	+	-0.6429320133	0.1630062987	478.1679533	-3.944215767	9.20E-05	1	0.003433183987	ENSG00000186834.3	gene	protein_coding	NA	HAVANA	OTTHUMG00000180112.2
ATAD2B	23748664	23927114	-	-0.5005109362	0.1548352623	481.427928	-3.232538433	0.001311117804	1	0.0196459475	ENSG00000119778.14	gene	protein_coding	overlapping_locus	HAVANA	OTTHUMG00000151902.4
MLH1	36993332	37050918	+	0.5212409712	0.1618227563	473.1050909	3.221061012	0.001365154488	1	0.02007123751	ENSG00000076242.14	gene	protein_coding	NA	HAVANA	OTTHUMG00000130797.9
YTHDF3	63168553	63212786	+	-0.4189821523	0.1197443227	476.1330695	-3.498973001	5.11E-04	1	0.01101457243	ENSG00000185728.16	gene	protein_coding	NA	HAVANA	OTTHUMG00000164369.15
ERMARD	169751622	169781584	+	0.6568800516	0.2063954605	475.7245106	3.182628388	0.001554994527	1	0.0216825441	ENSG00000130023.15	gene	protein_coding	overlapping_locus	HAVANA	OTTHUMG00000016067.5
SAMD8	75099586	75182123	+	-0.7741070176	0.1963765844	474.8176956	-3.941951736	9.30E-05	1	0.003445378804	ENSG00000156671.12	gene	protein_coding	overlapping_locus	HAVANA	OTTHUMG00000018515.4
KLHL8	87160103	87240314	-	-0.5259685752	0.1799897368	472.2953802	-2.922214258	0.003642184037	1	0.03785069718	ENSG00000145332.13	gene	protein_coding	NA	HAVANA	OTTHUMG00000130593.2
ABCF1	30571376	30597179	+	-0.3695235017	0.1020199048	472.3703348	-3.622072599	3.24E-04	1	0.00817550238	ENSG00000204574.12	gene	protein_coding	ncRNA_host	HAVANA	OTTHUMG00000031094.7
MAPK11	50263713	50270767	-	-0.7149089114	0.2442418496	478.0407424	-2.927053299	0.003584990257	1	0.03751281974	ENSG00000185386.14	gene	protein_coding	NA	HAVANA	OTTHUMG00000150226.1
MED10	6371881	6378594	-	-0.4303273157	0.1363459561	476.645529	-3.156142859	0.001699925532	1	0.02322403882	ENSG00000133398.3	gene	protein_coding	NA	HAVANA	OTTHUMG00000161682.1
SPTY2D1	18606401	18634791	-	-0.4938809377	0.1562728058	485	-3.160376722	0.001674161056	1	0.02294300603	ENSG00000179119.14	gene	protein_coding	NA	HAVANA	OTTHUMG00000167733.1
PDZD8	117277274	117375467	-	-0.5556256529	0.1975749001	475.5354645	-2.812227933	0.005123421663	1	0.04689124949	ENSG00000165650.11	gene	protein_coding	NA	HAVANA	OTTHUMG00000019122.2
CIRBP	1259384	1274880	+	-0.4646389706	0.1597092117	474.3076675	-2.909280972	0.003792768454	1	0.03901388052	ENSG00000099622.13	gene	protein_coding	NA	HAVANA	OTTHUMG00000180145.10
SYNGR2	78168558	78173527	+	-0.505608159	0.1437940562	479.830356	-3.516196514	4.79E-04	1	0.01048264485	ENSG00000108639.7	gene	protein_coding	NA	HAVANA	OTTHUMG00000177457.4
SUV39H2	14878820	14904315	+	0.5239290187	0.1811110037	472.913406	2.892861327	0.003993627654	1	0.04034661299	ENSG00000152455.15	gene	protein_coding	NA	HAVANA	OTTHUMG00000017718.4
ATXN7	63864557	64003462	+	-0.4840502172	0.1318188272	474.0857116	-3.672087118	2.68E-04	1	0.007305241499	ENSG00000163635.17	gene	protein_coding	NA	HAVANA	OTTHUMG00000158763.5
FTH1	61959718	61967660	-	-0.6169436923	0.2127726525	474.5945937	-2.899544115	0.003910326242	1	0.03992078655	ENSG00000167996.15	gene	protein_coding	NA	HAVANA	OTTHUMG00000166217.5
AXIN1	287440	352673	-	-0.4265265529	0.1515740501	475.0967715	-2.813981368	0.005096210644	1	0.04669542217	ENSG00000103126.14	gene	protein_coding	NA	HAVANA	OTTHUMG00000064930.4
KLF13	31326855	31435665	+	-0.4890905776	0.1573127776	475.230149	-3.10903275	0.001989661743	1	0.02579136155	ENSG00000169926.10	gene	protein_coding	overlapping_locus	HAVANA	OTTHUMG00000172224.4
SLC15A3	60937084	60952530	-	-0.7865529595	0.236376374	476.5006276	-3.327544739	9.44E-04	1	0.01616541972	ENSG00000110446.10	gene	protein_coding	NA	HAVANA	OTTHUMG00000167804.4
MANEA	95577543	95609457	+	0.5445912973	0.1961925597	474.7063334	2.77579995	0.005724108109	1	0.04996540708	ENSG00000172469.15	gene	protein_coding	NA	HAVANA	OTTHUMG00000016296.1
INPP1	190343470	190371665	+	1.113000558	0.2526324796	476.64208	4.405611502	1.30E-05	0.1585448312	9.33E-04	ENSG00000151689.12	gene	protein_coding	NA	HAVANA	OTTHUMG00000132672.6
MIS12	5486285	5490814	+	-0.5369242176	0.1663883782	472.0024629	-3.226933417	0.001338247627	1	0.01991646621	ENSG00000167842.15	gene	protein_coding	NA	HAVANA	OTTHUMG00000102042.3
TNRC6B	40044817	40335808	+	-0.5219148948	0.1570214317	475.0848	-3.323844963	9.56E-04	1	0.01631107531	ENSG00000100354.20	gene	protein_coding	NA	HAVANA	OTTHUMG00000151114.8
RFX1	13961538	14007039	-	0.6376296699	0.1872087064	476.0298496	3.405982991	7.15E-04	1	0.01356437062	ENSG00000132005.8	gene	protein_coding	NA	HAVANA	OTTHUMG00000181979.3
UPF2	11920022	12043170	-	-0.8567874458	0.1424313996	480.4217454	-6.015439348	3.56E-09	4.33E-05	8.65E-06	ENSG00000151461.19	gene	protein_coding	NA	HAVANA	OTTHUMG00000017678.2
MTRR	7851186	7906025	+	0.7533508994	0.1662706488	482.1074971	4.530871233	7.42E-06	0.09016344447	6.73E-04	ENSG00000124275.14	gene	protein_coding	NA	HAVANA	OTTHUMG00000090477.3
KRIT1	92198969	92246166	-	0.6157080561	0.1660123441	471.6729811	3.708808881	2.33E-04	1	0.006660217598	ENSG00000001631.15	gene	protein_coding	overlapping_locus	HAVANA	OTTHUMG00000131187.9
CEBPG	33373330	33382686	+	-0.5920014136	0.1508560216	483.6804399	-3.924280963	9.96E-05	1	0.003647685188	ENSG00000153879.8	gene	protein_coding	NA	HAVANA	OTTHUMG00000180469.2
C15orf39	75195643	75212169	+	-0.6568628776	0.1817393626	474.6890978	-3.614312652	3.33E-04	1	0.008211453906	ENSG00000167173.18	gene	protein_coding	NA	HAVANA	OTTHUMG00000142820.4
SH2B1	28846600	28874212	+	-0.3954832842	0.1396007723	472.8751828	-2.832959143	0.004808966256	1	0.04511745425	ENSG00000178188.14	gene	protein_coding	NA	HAVANA	OTTHUMG00000176590.3
COQ10B	197453423	197475308	+	-0.8819344531	0.153517273	471.7968109	-5.744854869	1.65E-08	2.01E-04	1.67E-05	ENSG00000115520.8	gene	protein_coding	NA	HAVANA	OTTHUMG00000132745.2
CHD9	53055033	53329150	+	-0.5753957014	0.1193842399	479.8190648	-4.819695648	1.93E-06	0.02349560103	2.61E-04	ENSG00000177200.16	gene	protein_coding	overlapping_locus	HAVANA	OTTHUMG00000173188.6
FAM168A	73400487	73598189	-	-0.5625738375	0.1862909727	473.4435805	-3.019866339	0.00266551954	1	0.0312615911	ENSG00000054965.10	gene	protein_coding	NA	HAVANA	OTTHUMG00000167995.2
ZNF440	11814284	11835201	+	-0.8793132422	0.2013945749	476.2514221	-4.366121791	1.55E-05	0.1887793902	0.001020429136	ENSG00000171295.12	gene	protein_coding	NA	HAVANA	OTTHUMG00000156403.4
RASSF1	50329782	50340980	-	-0.6524694288	0.2015977093	475.4915748	-3.236492276	0.001294535834	1	0.01955311952	ENSG00000068028.17	gene	protein_coding	NA	HAVANA	OTTHUMG00000149958.6
CLEC16A	10944488	11182189	+	-0.6314757933	0.1882747867	474.4299662	-3.354011466	8.60E-04	1	0.01509435613	ENSG00000038532.14	gene	protein_coding	overlapping_locus	HAVANA	OTTHUMG00000152915.6
APOL3	36140330	36166177	-	-0.641721563	0.220001439	479.4179241	-2.916897117	0.003701183758	1	0.03839752915	ENSG00000128284.19	gene	protein_coding	NA	HAVANA	OTTHUMG00000150632.19
ALG10	34022281	34029694	+	0.544931465	0.1390278076	473.4789388	3.91958612	1.02E-04	1	0.003683436277	ENSG00000139133.6	gene	protein_coding	NA	HAVANA	OTTHUMG00000169285.2
APTR	77657660	77696265	-	0.7129714238	0.2393949195	477.4211714	2.978222869	0.003046783564	1	0.03386274347	ENSG00000214293.8	gene	lincRNA	NA	HAVANA	OTTHUMG00000162596.1
RC3H2	122844556	122905341	-	-0.4369199729	0.1234902768	475.6809918	-3.5380921	4.43E-04	1	0.01005858079	ENSG00000056586.15	gene	protein_coding	ncRNA_host	HAVANA	OTTHUMG00000020632.2
ZNF430	21020620	21060050	+	-0.7677319736	0.1731015221	477.3541629	-4.435154379	1.14E-05	0.1389906044	8.88E-04	ENSG00000118620.12	gene	protein_coding	NA	HAVANA	OTTHUMG00000182771.2
AC008761.1	17727840	17734513	-	-0.9077563981	0.2729190989	476.1814224	-3.326100672	9.49E-04	1	0.01622542129	ENSG00000268112.1	gene	antisense_RNA	NA	HAVANA	OTTHUMG00000183201.1
AC005261.4	57261354	57262738	+	-1.080883463	0.2611187779	472.4952335	-4.139432144	4.12E-05	0.5013532061	0.001981633226	ENSG00000268713.1	gene	lincRNA	NA	HAVANA	OTTHUMG00000183220.1
FRS2	69470349	69579789	+	-0.6961566319	0.1630149094	474.2067231	-4.270508965	2.36E-05	0.2866046229	0.001393225243	ENSG00000166225.8	gene	protein_coding	NA	HAVANA	OTTHUMG00000169373.3
ZKSCAN2	25236001	25257931	-	-0.918799461	0.1891643016	475.4590688	-4.857150389	1.62E-06	0.01968577531	2.34E-04	ENSG00000155592.15	gene	protein_coding	NA	HAVANA	OTTHUMG00000177180.1
PIBF1	72782059	73016461	+	-0.4719148908	0.1578077046	479.1201225	-2.990442652	0.002929145327	1	0.03299900317	ENSG00000083535.15	gene	protein_coding	NA	HAVANA	OTTHUMG00000017071.3
ENDOG	128818474	128822677	+	-0.7851561935	0.2428808416	473.087581	-3.232680636	0.001311991888	1	0.0196459475	ENSG00000167136.6	gene	protein_coding	NA	HAVANA	OTTHUMG00000020763.1
CELF1	47465933	47565569	-	-0.5463700943	0.1093469614	475.9221413	-4.996664629	8.21E-07	0.009980236208	1.56E-04	ENSG00000149187.18	gene	protein_coding	overlapping_locus	HAVANA	OTTHUMG00000166526.6
ADAT1	75596981	75623300	-	0.8343409622	0.1974855296	474.4415109	4.224820745	2.87E-05	0.3487594097	0.001559277939	ENSG00000065457.10	gene	protein_coding	overlapping_locus	HAVANA	OTTHUMG00000137611.5
SLC25A46	110738136	110765161	+	0.473864861	0.1614589608	474.9392124	2.934893539	0.00349828711	1	0.03689130353	ENSG00000164209.16	gene	protein_coding	NA	HAVANA	OTTHUMG00000128794.7
SIAH1	48356364	48448402	-	-0.9034808319	0.2061838203	475.495706	-4.381919156	1.45E-05	0.1761443111	0.001000819949	ENSG00000196470.11	gene	protein_coding	overlapping_locus	HAVANA	OTTHUMG00000175417.15
ABCB10	229516582	229558695	-	0.587592999	0.198626184	473.3921244	2.958285696	0.003248423178	1	0.03539209447	ENSG00000135776.4	gene	protein_coding	ncRNA_host	HAVANA	OTTHUMG00000039471.1
TAF3	7818504	8016627	+	-0.6627914909	0.1261623437	475.7968415	-5.25348112	2.26E-07	0.002743198079	7.62E-05	ENSG00000165632.7	gene	protein_coding	NA	HAVANA	OTTHUMG00000017643.1
TMX3	68673688	68715298	-	0.6123710111	0.1404768934	474.64329	4.359229451	1.60E-05	0.1947178169	0.001035733069	ENSG00000166479.9	gene	protein_coding	NA	HAVANA	OTTHUMG00000172713.3
HEXIM2	45160700	45170040	+	0.591277816	0.1811204138	475.445238	3.264556456	0.001175423573	1	0.01853693285	ENSG00000168517.10	gene	protein_coding	NA	HAVANA	OTTHUMG00000180193.2
NDFIP2	79481124	79556075	+	0.7814369543	0.2137540783	476.6115325	3.65577565	2.85E-04	1	0.007630949048	ENSG00000102471.13	gene	protein_coding	NA	HAVANA	OTTHUMG00000017136.7
RCN2	76931619	76954392	+	0.6559276493	0.191540795	479.6570726	3.424480144	6.69E-04	1	0.01299193688	ENSG00000117906.13	gene	protein_coding	NA	HAVANA	OTTHUMG00000143730.3
TCERG1	146447311	146511961	+	-0.3912902705	0.0940509785	478.19073	-4.160406162	3.77E-05	0.4580197853	0.001884855084	ENSG00000113649.11	gene	protein_coding	ncRNA_host	HAVANA	OTTHUMG00000129683.4
CDKL1	50329404	50416461	-	0.5784050246	0.2041301141	477.4558899	2.833511493	0.004798896497	1	0.0450889633	ENSG00000100490.9	gene	protein_coding	NA	HAVANA	OTTHUMG00000140290.6
FCHO1	17747718	17788568	+	-0.5690111573	0.1836176877	477.7786568	-3.098890768	0.002057004147	1	0.02649129754	ENSG00000130475.14	gene	protein_coding	NA	HAVANA	OTTHUMG00000183293.6
MTHFD2	74198562	74217565	+	-0.4286338401	0.1536797984	467.8196036	-2.789135882	0.00550047511	1	0.04885337974	ENSG00000065911.11	gene	protein_coding	NA	HAVANA	OTTHUMG00000129814.4
STK38	36493892	36547470	-	0.5442061861	0.185010057	473.9711575	2.941495154	0.003426230044	1	0.03644753377	ENSG00000112079.8	gene	protein_coding	NA	HAVANA	OTTHUMG00000014598.1
HEATR5B	36968383	37084342	-	0.6268844693	0.2043163523	476.2567312	3.068205076	0.002276223567	1	0.02813186339	ENSG00000008869.11	gene	protein_coding	NA	HAVANA	OTTHUMG00000152158.1
NEU3	74988134	75018893	+	0.8294673149	0.2027037159	475.0003477	4.092018299	5.02E-05	0.6108884728	0.002272509519	ENSG00000162139.9	gene	protein_coding	NA	HAVANA	OTTHUMG00000165518.2
RNF6	26132115	26222493	-	-0.3166434328	0.09913681956	476.7712981	-3.194004349	0.001496037062	1	0.02112696241	ENSG00000127870.16	gene	protein_coding	overlapping_locus	HAVANA	OTTHUMG00000016614.4
FBXW7	152321259	152536101	-	-0.4823275611	0.1633125158	478.9840587	-2.953402309	0.00329745403	1	0.03573417428	ENSG00000109670.13	gene	protein_coding	ncRNA_host	HAVANA	OTTHUMG00000185246.3
CCDC77	389273	442645	+	0.6504444092	0.1691784655	475.303243	3.844723424	1.37E-04	1	0.004618088827	ENSG00000120647.9	gene	protein_coding	NA	HAVANA	OTTHUMG00000129214.3
LATS1	149658153	149718256	-	-0.3750467102	0.1301011758	475.2328652	-2.882731135	0.004121109442	1	0.04120770535	ENSG00000131023.12	gene	protein_coding	NA	HAVANA	OTTHUMG00000016437.6
KBTBD2	32868172	32894131	-	-0.6939522236	0.1557078614	476.4079364	-4.456757785	1.04E-05	0.1262592724	8.25E-04	ENSG00000170852.10	gene	protein_coding	NA	HAVANA	OTTHUMG00000152984.4
ZBTB3	62748319	62754188	-	-0.6536706254	0.1893195306	475.577514	-3.452737407	6.04E-04	1	0.0121689823	ENSG00000185670.7	gene	protein_coding	NA	HAVANA	OTTHUMG00000167608.4
C16orf72	9091648	9121640	+	-0.7533672354	0.1335683459	475.7262003	-5.640312681	2.92E-08	3.55E-04	2.36E-05	ENSG00000182831.11	gene	protein_coding	overlapping_locus	HAVANA	OTTHUMG00000178147.4
ZNF136	12163064	12189881	+	-0.840359739	0.1875951446	476.9037531	-4.479645466	9.37E-06	0.1139153446	7.91E-04	ENSG00000196646.11	gene	protein_coding	NA	HAVANA	OTTHUMG00000156429.5
ZNF570	37467585	37488652	+	-0.6685080316	0.2169596039	474.9248609	-3.081255771	0.002180996106	1	0.02750905773	ENSG00000171827.10	gene	protein_coding	NA	HAVANA	OTTHUMG00000048176.4
IL20RB	136946230	137011085	+	-0.7612668863	0.215261142	483.5660921	-3.536480757	4.45E-04	1	0.01008453955	ENSG00000174564.12	gene	protein_coding	overlapping_locus	HAVANA	OTTHUMG00000159779.2
TSSC4	2400488	2403878	+	-0.5313511393	0.1442968109	466.4898976	-3.68234846	2.58E-04	1	0.007101118065	ENSG00000184281.14	gene	protein_coding	NA	HAVANA	OTTHUMG00000009895.7
PSIP1	15464066	15511019	-	-0.5223801857	0.1637589517	476.9222183	-3.189933621	0.001516787699	1	0.02129632983	ENSG00000164985.14	gene	protein_coding	NA	HAVANA	OTTHUMG00000021021.2
PCMTD2	64255695	64287821	+	0.4123632702	0.1450246384	481.70541	2.84340147	0.004653190173	1	0.04451466508	ENSG00000203880.11	gene	protein_coding	NA	HAVANA	OTTHUMG00000033029.5
GM2A	151212150	151270440	+	-0.8823869093	0.2880484554	477.8021634	-3.063328037	0.002312507101	1	0.02845928526	ENSG00000196743.8	gene	protein_coding	NA	HAVANA	OTTHUMG00000130124.3
COX19	898778	975599	-	-0.7965942909	0.1899508917	476.2907179	-4.193685451	3.27E-05	0.3980259592	0.00170359596	ENSG00000240230.5	gene	protein_coding	overlapping_locus	HAVANA	OTTHUMG00000151476.1
NSRP1	30115521	30186475	+	-0.7040343033	0.1602287369	478.8202876	-4.393932804	1.37E-05	0.1668031927	9.70E-04	ENSG00000126653.17	gene	protein_coding	ncRNA_host	HAVANA	OTTHUMG00000132754.7
ZNF628	55476332	55484487	+	-0.7430585666	0.1819299794	477.1789378	-4.084310727	5.18E-05	0.6303548019	0.002291647789	ENSG00000197483.9	gene	protein_coding	NA	HAVANA	OTTHUMG00000150396.4
ST7L	112523518	112620825	-	0.6994913325	0.2018175544	475.9999223	3.465958819	5.76E-04	1	0.0118689687	ENSG00000007341.18	gene	protein_coding	NA	HAVANA	OTTHUMG00000011753.7
SCOC	140257286	140385726	+	0.406526161	0.1326926375	473.2350124	3.063667802	0.002311143903	1	0.02845928526	ENSG00000153130.17	gene	protein_coding	NA	HAVANA	OTTHUMG00000133416.4
PHIP	78935867	79078236	-	-0.366043973	0.1303730432	476.8705789	-2.807666094	0.00519475443	1	0.04731451124	ENSG00000146247.13	gene	protein_coding	overlapping_locus	HAVANA	OTTHUMG00000015071.2
ORMDL3	39921041	39927601	-	-0.7318398835	0.2335852229	478.0721697	-3.133074406	0.00183607654	1	0.02440333003	ENSG00000172057.9	gene	protein_coding	NA	HAVANA	OTTHUMG00000133249.3
LMBRD2	36098412	36151961	-	0.6764933911	0.1994690608	475.5461864	3.391470278	7.53E-04	1	0.01395985073	ENSG00000164187.6	gene	protein_coding	ncRNA_host	HAVANA	OTTHUMG00000162150.1
TAPBP	33299694	33314387	-	-0.7802441622	0.1947020414	478.254078	-4.007375354	7.12E-05	0.8656397972	0.002865138298	ENSG00000231925.11	gene	protein_coding	NA	HAVANA	OTTHUMG00000031090.5
ICAM2	64002594	64020634	-	-0.8067395373	0.2249389964	480.3240216	-3.586481447	3.69E-04	1	0.008784394502	ENSG00000108622.10	gene	protein_coding	NA	HAVANA	OTTHUMG00000178865.3
PLEKHM3	207821288	208025560	-	-0.6588779445	0.1687318179	476.37687	-3.904882627	1.08E-04	1	0.003846832104	ENSG00000178385.14	gene	protein_coding	overlapping_locus	HAVANA	OTTHUMG00000154781.2
ZNF264	57191500	57222846	+	-0.7457181189	0.1613683822	475.0251534	-4.62121581	4.92E-06	0.05983985888	5.16E-04	ENSG00000083844.10	gene	protein_coding	NA	HAVANA	OTTHUMG00000183104.3
STK35	2101611	2177038	+	-0.4282931291	0.1064602666	473.140884	-4.023032656	6.69E-05	0.8130924879	0.002734899142	ENSG00000125834.12	gene	protein_coding	NA	HAVANA	OTTHUMG00000031688.4
MLYCD	83899126	83927026	+	0.7183973772	0.2200893829	473.0902843	3.264116459	0.001177612188	1	0.01854739196	ENSG00000103150.5	gene	protein_coding	overlapping_locus	HAVANA	OTTHUMG00000176654.2
ZNF546	39984134	40021041	+	0.7751884015	0.2254180476	478.6089683	3.438892359	6.35E-04	1	0.01266158267	ENSG00000187187.13	gene	protein_coding	NA	HAVANA	OTTHUMG00000182578.7
TSPAN14	80454166	80533123	+	-0.7173879819	0.2508410038	474.5245582	-2.859931077	0.00442411792	1	0.04316411813	ENSG00000108219.14	gene	protein_coding	NA	HAVANA	OTTHUMG00000018615.4
PHC3	170086732	170181749	-	-0.4706710146	0.1538335375	473.4106646	-3.059612502	0.002341993301	1	0.02861939351	ENSG00000173889.15	gene	protein_coding	NA	HAVANA	OTTHUMG00000158777.8
RCOR1	102592661	102730576	+	-0.6185774004	0.1800623889	476.1853562	-3.435350404	6.44E-04	1	0.01274499884	ENSG00000089902.9	gene	protein_coding	ncRNA_host	HAVANA	OTTHUMG00000171778.4
TCF3	1609290	1652605	-	0.4784598554	0.1390550468	476.291899	3.44079461	6.31E-04	1	0.01261997798	ENSG00000071564.14	gene	protein_coding	ncRNA_host	HAVANA	OTTHUMG00000180031.11
AEBP2	19404045	19720801	+	-0.4331512393	0.1060026942	476.0549903	-4.086228587	5.14E-05	0.6255752655	0.002291647789	ENSG00000139154.14	gene	protein_coding	overlapping_locus	HAVANA	OTTHUMG00000168906.4
C2CD5	22448583	22544546	-	0.7152345343	0.1602892726	475.4763805	4.462148481	1.01E-05	0.1233004258	8.25E-04	ENSG00000111731.12	gene	protein_coding	overlapping_locus	HAVANA	OTTHUMG00000169100.3
ZNF134	57614233	57624723	+	-0.8297055768	0.1880614658	475.1562587	-4.411885088	1.27E-05	0.1542944303	9.20E-04	ENSG00000213762.11	gene	protein_coding	NA	HAVANA	OTTHUMG00000183471.3
COMMD5	144841042	144853736	-	-0.4489047316	0.1509016755	475.2060705	-2.974816085	0.003080892703	1	0.03408688403	ENSG00000170619.9	gene	protein_coding	NA	HAVANA	OTTHUMG00000165251.5
PACS2	105300563	105398147	+	-0.5035732967	0.1716318362	474.318847	-2.934031984	0.003508050784	1	0.03693020735	ENSG00000179364.13	gene	protein_coding	overlapping_locus	HAVANA	OTTHUMG00000170450.3
TRMT10B	37753803	37778972	+	-0.5622474005	0.1619709867	481.1844192	-3.471284653	5.65E-04	1	0.01168577259	ENSG00000165275.9	gene	protein_coding	NA	HAVANA	OTTHUMG00000019933.2
VAC14	70687439	70801161	-	0.5040139771	0.1638186695	475.346498	3.076657737	0.002214131789	1	0.02771768474	ENSG00000103043.14	gene	protein_coding	overlapping_locus	HAVANA	OTTHUMG00000137583.8
DOHH	3490822	3500940	-	-0.3590732516	0.1188033279	472.2390021	-3.022417453	0.002643933544	1	0.03112618934	ENSG00000129932.8	gene	protein_coding	NA	ENSEMBL	NA
DYRK1A	37365790	37517450	+	-0.9527373419	0.1683905277	475.4341834	-5.657903417	2.65E-08	3.22E-04	2.30E-05	ENSG00000157540.19	gene	protein_coding	NA	HAVANA	OTTHUMG00000086657.4
PIP4K2C	57591174	57603418	+	-0.3441482201	0.1212017493	482.4368087	-2.839465784	0.004709713	1	0.04472767014	ENSG00000166908.17	gene	protein_coding	NA	HAVANA	OTTHUMG00000170144.4
FKBP7	178463664	178478600	-	0.8487448091	0.2394900389	473.7654437	3.54396706	4.33E-04	1	0.009904451106	ENSG00000079150.17	gene	protein_coding	NA	HAVANA	OTTHUMG00000132577.6
CD70	6583183	6604103	-	-0.5699135174	0.1854153935	475.6110215	-3.073711986	0.002235604925	1	0.02785114784	ENSG00000125726.10	gene	protein_coding	NA	HAVANA	OTTHUMG00000181834.3
ZDHHC13	19117099	19176422	+	0.5683025394	0.1873731945	476.1364924	3.032998081	0.002553589573	1	0.03047016253	ENSG00000177054.13	gene	protein_coding	NA	HAVANA	OTTHUMG00000166099.3
RHOF	121777754	121803403	-	-0.6160496431	0.203676573	475.5159524	-3.024646546	0.002623950994	1	0.03100546175	ENSG00000139725.7	gene	protein_coding	overlapping_locus	HAVANA	OTTHUMG00000169077.5
NRDE2	90267856	90332137	-	-0.4107408701	0.1373803729	475.19272	-2.989807506	0.002936331874	1	0.03302762189	ENSG00000119720.17	gene	protein_coding	NA	HAVANA	OTTHUMG00000171020.5
DAPP1	99816833	99870154	+	0.5122020578	0.1800301431	475.9387685	2.845090545	0.004631313291	1	0.04440540212	ENSG00000070190.12	gene	protein_coding	overlapping_locus	HAVANA	OTTHUMG00000160974.2
CDK10	89680737	89696364	+	0.4707071756	0.1648890423	472.1456066	2.854690458	0.004497460661	1	0.04364295624	ENSG00000185324.21	gene	protein_coding	overlapping_locus	HAVANA	OTTHUMG00000138049.4
ZFP62	180847611	180861285	-	0.6031579777	0.1583496873	467.5338016	3.80902538	1.58E-04	1	0.005090703709	ENSG00000196670.13	gene	protein_coding	NA	HAVANA	OTTHUMG00000162273.4
ASB6	129634604	129642169	-	-0.4244463549	0.1321176255	473.6705531	-3.212639897	0.001404814677	1	0.02035892928	ENSG00000148331.11	gene	protein_coding	NA	HAVANA	OTTHUMG00000020787.2
SLC25A25	128068201	128109245	+	-0.6684462116	0.2146435899	475.0924779	-3.114214647	0.001955771698	1	0.02551526618	ENSG00000148339.12	gene	protein_coding	NA	HAVANA	OTTHUMG00000020736.2
FMO4	171314208	171342084	+	1.096902814	0.2504643746	476.402345	4.379476388	1.46E-05	0.1779839379	0.001005558971	ENSG00000076258.9	gene	protein_coding	NA	HAVANA	OTTHUMG00000035506.1
ATF7IP	14365632	14502935	+	-0.7898192477	0.175079631	479.6400605	-4.511200094	8.12E-06	0.09868328863	7.26E-04	ENSG00000171681.12	gene	protein_coding	NA	HAVANA	OTTHUMG00000168656.14
GMEB1	28668732	28719353	+	-0.4316765023	0.124602258	469.4334246	-3.46443563	5.80E-04	1	0.01189397951	ENSG00000162419.12	gene	protein_coding	ncRNA_host	HAVANA	OTTHUMG00000003647.2
ZNF398	149126416	149182802	+	-0.4305105957	0.1488057855	478.5906257	-2.893103881	0.003988487449	1	0.04034661299	ENSG00000197024.8	gene	protein_coding	NA	HAVANA	OTTHUMG00000158970.2
PDRG1	31944342	31952092	-	-0.5792686541	0.1404327616	470.5447385	-4.124882594	4.39E-05	0.5333000402	0.002062649683	ENSG00000088356.5	gene	protein_coding	NA	HAVANA	OTTHUMG00000032196.3
ANAPC1	111766271	111884690	-	0.4854238472	0.1477045352	472.4584758	3.28645188	0.001090117226	1	0.01777811599	ENSG00000153107.11	gene	protein_coding	ncRNA_host	HAVANA	OTTHUMG00000131277.3
EDC4	67873023	67884503	+	0.4720307873	0.1358206487	480.1042403	3.475397828	5.56E-04	1	0.01158788897	ENSG00000038358.14	gene	protein_coding	overlapping_locus	HAVANA	OTTHUMG00000137543.5
SRRM1	24631716	24673267	+	-0.5880606543	0.1326246387	475.3645651	-4.434022669	1.15E-05	0.1398170086	8.88E-04	ENSG00000133226.16	gene	protein_coding	NA	HAVANA	OTTHUMG00000003320.4
FAM208A	56620133	56683237	-	0.6615849292	0.169816936	476.6022804	3.895871312	1.12E-04	1	0.003930223774	ENSG00000163946.13	gene	protein_coding	NA	HAVANA	OTTHUMG00000158827.5
PPFIBP2	7513298	7657127	+	-0.9414587962	0.1983179549	478.3157688	-4.747219165	2.73E-06	0.03317958546	3.32E-04	ENSG00000166387.11	gene	protein_coding	NA	HAVANA	OTTHUMG00000165617.8
CBY1	38656636	38673854	+	0.605429139	0.1897756444	480.4616117	3.190236245	0.001514531129	1	0.02128923006	ENSG00000100211.10	gene	protein_coding	NA	HAVANA	OTTHUMG00000150990.20
PPP1R12A	79773563	79935460	-	-0.4756979868	0.1195656791	475.6016636	-3.978549617	8.01E-05	0.9744994413	0.003103501405	ENSG00000058272.16	gene	protein_coding	overlapping_locus	HAVANA	OTTHUMG00000170100.5
SON	33542618	33577481	+	-0.3259917427	0.09877845249	478.5191279	-3.30023132	0.001038183226	1	0.0171745168	ENSG00000159140.19	gene	protein_coding	ncRNA_host	HAVANA	OTTHUMG00000065806.6
CCDC106	55641062	55653161	+	-0.9398003421	0.2002592477	476.8224684	-4.692918568	3.52E-06	0.04285337349	4.00E-04	ENSG00000173581.7	gene	protein_coding	overlapping_locus	HAVANA	OTTHUMG00000180907.2
C17orf100	6651718	6693202	+	-1.077493722	0.2605508101	483.0547336	-4.135445682	4.18E-05	0.5079927642	0.001999971512	ENSG00000256806.5	gene	protein_coding	overlapping_locus	HAVANA	OTTHUMG00000188340.3
KLHL28	44924319	45042322	-	-0.8951884708	0.1576989147	474.0677022	-5.676567101	2.40E-08	2.91E-04	2.24E-05	ENSG00000179454.13	gene	protein_coding	NA	HAVANA	OTTHUMG00000140263.5
INTS2	61865367	61928016	-	0.5296433472	0.150169634	480.0170258	3.526967024	4.61E-04	1	0.01023457155	ENSG00000108506.11	gene	protein_coding	ncRNA_host	HAVANA	OTTHUMG00000179234.3
C17orf80	73232233	73248947	+	0.6146195392	0.1408880473	477.9942541	4.362467584	1.58E-05	0.1916980595	0.001026332954	ENSG00000141219.15	gene	protein_coding	overlapping_locus	HAVANA	OTTHUMG00000178417.2
ROCK1	20946906	21111851	-	-0.3403647785	0.1224975299	479.3068078	-2.778544015	0.005674666276	1	0.0497293288	ENSG00000067900.7	gene	protein_coding	NA	HAVANA	OTTHUMG00000131723.4
CEP97	101723925	101770562	+	-0.6611021356	0.155095432	472.8948652	-4.262550657	2.44E-05	0.2967662669	0.001406475199	ENSG00000182504.10	gene	protein_coding	NA	HAVANA	OTTHUMG00000159162.4
AIG1	143060496	143340304	+	0.5854161009	0.2030512928	483.494578	2.883094675	0.004113354933	1	0.04116401863	ENSG00000146416.17	gene	protein_coding	overlapping_locus	HAVANA	OTTHUMG00000015721.7
LMF1	853634	981318	-	-0.6378931604	0.2296157515	479.1691097	-2.778089727	0.005682540451	1	0.04974370723	ENSG00000103227.18	gene	protein_coding	overlapping_locus	HAVANA	OTTHUMG00000047848.5
ZNF431	21142024	21196053	+	-0.6493639533	0.1500377856	475.7900043	-4.32800278	1.84E-05	0.2231483441	0.001162230959	ENSG00000196705.8	gene	protein_coding	overlapping_locus	HAVANA	OTTHUMG00000182835.3
RNF126	647526	663277	-	-0.4351544525	0.1292831734	472.167582	-3.365901695	8.25E-04	1	0.01471003392	ENSG00000070423.17	gene	protein_coding	NA	HAVANA	OTTHUMG00000180592.9
SIMC1	176238367	176345991	+	-0.7941197068	0.1632274398	475.057035	-4.865111576	1.56E-06	0.01895062802	2.31E-04	ENSG00000170085.17	gene	protein_coding	overlapping_locus	HAVANA	OTTHUMG00000130663.4
FBXO36	229922302	230013109	+	-0.8720895868	0.2362348919	478.8015687	-3.691620572	2.48E-04	1	0.006944931077	ENSG00000153832.11	gene	protein_coding	overlapping_locus	HAVANA	OTTHUMG00000133206.3
TNIP2	2741648	2756376	-	-0.5272401228	0.1392647714	478.8755536	-3.785882943	1.73E-04	1	0.005354219276	ENSG00000168884.14	gene	protein_coding	NA	HAVANA	OTTHUMG00000090267.6
ZNF263	3263800	3301401	+	-0.5177247234	0.150720737	475.2284754	-3.43499331	6.44E-04	1	0.01274499884	ENSG00000006194.9	gene	protein_coding	overlapping_locus	HAVANA	OTTHUMG00000129323.3
ZSCAN25	99616946	99632407	+	-0.4382679978	0.1184754495	475.7206981	-3.699230513	2.41E-04	1	0.006797214248	ENSG00000197037.10	gene	protein_coding	NA	HAVANA	OTTHUMG00000074055.6
ZSCAN12	28378955	28399734	-	-0.6009062308	0.1647572853	475.2456339	-3.647221001	2.94E-04	1	0.007722792755	ENSG00000158691.14	gene	protein_coding	NA	HAVANA	OTTHUMG00000014522.1
CEP120	123344885	123423592	-	0.4889850427	0.1696663704	482.0071534	2.882038683	0.004127476754	1	0.04121065486	ENSG00000168944.15	gene	protein_coding	overlapping_locus	HAVANA	OTTHUMG00000128922.6
SENP8	72114258	72143688	+	1.133994933	0.2433797302	476.175321	4.65936474	4.12E-06	0.05012263344	4.56E-04	ENSG00000166192.14	gene	protein_coding	overlapping_locus	HAVANA	OTTHUMG00000133441.5
TMEM129	1715952	1721358	-	-0.4716086486	0.1646306393	481.5751873	-2.864646889	0.004357152006	1	0.04274001885	ENSG00000168936.10	gene	protein_coding	NA	HAVANA	OTTHUMG00000121150.3
TAF2	119730775	119832863	-	0.4586141574	0.1640485232	475.3159754	2.795600646	0.005390062236	1	0.04835493615	ENSG00000064313.11	gene	protein_coding	NA	HAVANA	OTTHUMG00000165009.4
DCP1A	53283428	53347610	-	-0.9495936964	0.1740880788	475.7431961	-5.454673881	7.90E-08	9.61E-04	4.00E-05	ENSG00000272886.5	gene	protein_coding	ncRNA_host	HAVANA	OTTHUMG00000158193.7
STRIP1	110031577	110074641	+	0.4925016535	0.1645263392	485	2.993451723	0.002899196709	1	0.03285921355	ENSG00000143093.14	gene	protein_coding	overlapping_locus	HAVANA	OTTHUMG00000170607.2
TMEM5	63779803	63809558	+	0.4413529502	0.1580506297	474.047902	2.792478278	0.005442063979	1	0.04853105989	ENSG00000118600.11	gene	protein_coding	NA	HAVANA	OTTHUMG00000168730.1
BAG5	103556544	103562831	-	-0.5408698856	0.1273789961	466.1750287	-4.246146554	2.63E-05	0.3193060422	0.001485144382	ENSG00000166170.9	gene	protein_coding	NA	HAVANA	OTTHUMG00000171763.2
LRRFIP1	237627576	237813682	+	-0.5799737556	0.1453211747	471.1265904	-3.990978993	7.63E-05	0.9276415889	0.002992392222	ENSG00000124831.18	gene	protein_coding	overlapping_locus	HAVANA	OTTHUMG00000133339.4
GRPEL1	7058906	7068197	-	-0.3488573952	0.1182324107	465.3701185	-2.950607142	0.003331496714	1	0.03595522403	ENSG00000109519.12	gene	protein_coding	NA	HAVANA	OTTHUMG00000090495.2
ZKSCAN3	28349914	28369177	+	0.9654722704	0.1955973267	467.873658	4.936019763	1.11E-06	0.01350628753	1.83E-04	ENSG00000189298.13	gene	protein_coding	NA	HAVANA	OTTHUMG00000014521.3
FBXO11	47789316	47905793	-	-0.5762107327	0.1180808309	474.4633482	-4.879799103	1.45E-06	0.01766171069	2.21E-04	ENSG00000138081.20	gene	protein_coding	overlapping_locus	HAVANA	OTTHUMG00000129130.6
TIMM21	74148511	74160530	+	0.5695872389	0.1925844839	473.2732096	2.957596725	0.0032555972	1	0.03543850166	ENSG00000075336.11	gene	protein_coding	NA	HAVANA	OTTHUMG00000132844.3
ZNF791	12610918	12633840	+	-0.7469624052	0.1658135463	477.0466147	-4.504833422	8.36E-06	0.1016874698	7.37E-04	ENSG00000173875.13	gene	protein_coding	NA	HAVANA	OTTHUMG00000156426.4
ZNF777	149431363	149461123	-	-0.4400179893	0.1512616558	475.5924501	-2.908985671	0.003795823724	1	0.03901388052	ENSG00000196453.7	gene	protein_coding	NA	HAVANA	OTTHUMG00000158967.1
VPS18	40894430	40903975	+	-0.4515490206	0.1470425117	476.8375793	-3.070873963	0.00225622141	1	0.02800686393	ENSG00000104142.10	gene	protein_coding	NA	HAVANA	OTTHUMG00000130135.2
IER5	181088712	181092899	+	-0.4972050251	0.1718743249	475.86179	-2.8928406	0.003992782931	1	0.04034661299	ENSG00000162783.10	gene	protein_coding	NA	HAVANA	OTTHUMG00000035178.2
SLC9A1	27098815	27166981	-	-0.6262212636	0.1864081074	477.2903905	-3.35941002	8.44E-04	1	0.01490070273	ENSG00000090020.10	gene	protein_coding	NA	HAVANA	OTTHUMG00000004271.4
IPO9	201829141	201884294	+	0.4096102349	0.1438984103	473.6186497	2.846523696	0.004611815423	1	0.04429309931	ENSG00000198700.9	gene	protein_coding	ncRNA_host	HAVANA	OTTHUMG00000035805.1
ELP1	108867517	108934116	-	0.5059824169	0.1395504978	473.8377491	3.62580159	3.19E-04	1	0.008134651721	ENSG00000070061.14	gene	protein_coding	NA	HAVANA	OTTHUMG00000020465.8
ZNF808	52527652	52564464	+	-0.535861558	0.1798131418	474.5260663	-2.980102303	0.003029404095	1	0.03373124944	ENSG00000198482.11	gene	protein_coding	overlapping_locus	HAVANA	OTTHUMG00000158230.5
INTS13	26905181	26938326	-	0.5675588645	0.1590913775	472.8857797	3.56750236	3.97E-04	1	0.009268500748	ENSG00000064102.14	gene	protein_coding	NA	HAVANA	OTTHUMG00000169193.5
RASGRP3	33436324	33564750	+	0.6075074433	0.21565705	474.9998894	2.817007111	0.005049281638	1	0.04647556051	ENSG00000152689.17	gene	protein_coding	NA	HAVANA	OTTHUMG00000152124.19
GAN	81314952	81390884	+	-0.8738311625	0.1630028867	475.0256902	-5.360832438	1.30E-07	0.001574702062	5.26E-05	ENSG00000261609.5	gene	protein_coding	overlapping_locus	HAVANA	OTTHUMG00000137627.3
APBB1IP	26438203	26567803	+	-0.5441101129	0.192797838	479.3248663	-2.822179535	0.004968071988	1	0.04605966005	ENSG00000077420.15	gene	protein_coding	ncRNA_host	HAVANA	OTTHUMG00000017841.4
FIBP	65883741	65888539	-	0.5262239262	0.1651897285	473.3850562	3.185572922	0.001540064562	1	0.02155344439	ENSG00000172500.12	gene	protein_coding	NA	HAVANA	OTTHUMG00000166846.2
ZNF845	53333749	53354869	+	-0.8128000348	0.171110369	474.7804935	-4.750150676	2.70E-06	0.03279001469	3.32E-04	ENSG00000213799.11	gene	protein_coding	NA	HAVANA	OTTHUMG00000182920.3
FAM83G	18968789	19004804	-	-0.5073215283	0.1677213843	476.0722197	-3.024787391	0.002622593232	1	0.03100546175	ENSG00000188522.14	gene	protein_coding	overlapping_locus	HAVANA	OTTHUMG00000059411.10
TPRN	137191617	137204193	-	-0.877828762	0.2007545204	475.1467731	-4.372647551	1.51E-05	0.1835196584	0.001015074368	ENSG00000176058.11	gene	protein_coding	overlapping_locus	HAVANA	OTTHUMG00000020984.3
RSF1	77659996	77821017	-	-0.7278395523	0.1511018529	475.8969932	-4.816880392	1.96E-06	0.02387003718	2.62E-04	ENSG00000048649.13	gene	protein_coding	overlapping_locus	HAVANA	OTTHUMG00000150433.3
DDX28	68021274	68023442	-	-0.4913679541	0.1623065431	470.8401433	-3.027406935	0.002601908525	1	0.03086498122	ENSG00000182810.6	gene	protein_coding	retrogene	HAVANA	OTTHUMG00000137549.1
KAT6A	41929479	42051990	-	-0.4752441668	0.143684446	475.3433254	-3.307554715	0.001012494165	1	0.01692552821	ENSG00000083168.9	gene	protein_coding	ncRNA_host	HAVANA	OTTHUMG00000150453.3
RRAGC	38838198	38859823	-	-0.7127003932	0.1670429276	477.5246011	-4.266570297	2.39E-05	0.2911449543	0.001396883043	ENSG00000116954.7	gene	protein_coding	NA	HAVANA	OTTHUMG00000000490.2
FRAT2	97332497	97334709	-	-0.5978854527	0.2113369654	482.0178767	-2.829062354	0.004863107841	1	0.04541515226	ENSG00000181274.6	gene	protein_coding	NA	HAVANA	OTTHUMG00000018850.2
SGTA	2754714	2783371	-	-0.3612811642	0.10388902	470.6682869	-3.477568314	5.53E-04	1	0.01155194755	ENSG00000104969.9	gene	protein_coding	NA	HAVANA	OTTHUMG00000180474.4
PIGB	55318960	55355648	+	0.7849753296	0.1603362649	476.4716548	4.89580651	1.34E-06	0.0163254524	2.10E-04	ENSG00000069943.9	gene	protein_coding	NA	HAVANA	OTTHUMG00000172654.1
SLC35A5	112561709	112585577	+	0.5888309737	0.1951246814	476.1597402	3.017716516	0.002683341914	1	0.03143232594	ENSG00000138459.8	gene	protein_coding	NA	HAVANA	OTTHUMG00000159263.2
TTC9	70641787	70675360	+	0.8166977942	0.1458240352	485	5.600570532	3.58E-08	4.36E-04	2.72E-05	ENSG00000133985.2	gene	protein_coding	NA	HAVANA	OTTHUMG00000172133.1
REST	56907876	56966678	+	-0.5676093812	0.1114103362	476.8109247	-5.094764101	5.04E-07	0.006128388143	1.26E-04	ENSG00000084093.16	gene	protein_coding	NA	HAVANA	OTTHUMG00000128770.2
ZBTB7A	4044364	4066945	-	-0.4337080102	0.134433295	476.1753825	-3.226194895	0.001340851654	1	0.01992260558	ENSG00000178951.8	gene	protein_coding	overlapping_locus	HAVANA	OTTHUMG00000181792.2
CEP19	196706277	196712293	-	0.6953231842	0.209746356	483.3749261	3.315066815	9.85E-04	1	0.01659713325	ENSG00000174007.7	gene	protein_coding	ncRNA_host	HAVANA	OTTHUMG00000153933.2
SNHG16	76557766	76565348	+	-0.560411268	0.1646584982	473.6311666	-3.403476128	7.22E-04	1	0.01365774353	ENSG00000163597.14	gene	processed_transcript	ncRNA_host	HAVANA	OTTHUMG00000132201.2
ZNF394	99486519	99500324	-	-0.7090243603	0.1908246568	473.6231222	-3.715580431	2.27E-04	1	0.006523024518	ENSG00000160908.14	gene	protein_coding	NA	HAVANA	OTTHUMG00000154660.1
METTL4	2537525	2571509	-	0.5623587782	0.1581134542	475.435638	3.556678848	4.13E-04	1	0.009572743557	ENSG00000101574.14	gene	protein_coding	overlapping_locus	HAVANA	OTTHUMG00000131482.6
EAF1	15427355	15450635	+	-0.3864431603	0.1203595558	476.5207338	-3.210739337	0.001413388237	1	0.02041019902	ENSG00000144597.13	gene	protein_coding	NA	HAVANA	OTTHUMG00000162544.2
ZNF691	42846573	42852477	+	0.6439411348	0.1654834858	479.981442	3.891271276	1.14E-04	1	0.00398794307	ENSG00000164011.17	gene	protein_coding	NA	HAVANA	OTTHUMG00000007623.5
COG3	45464898	45536630	+	0.3964819926	0.1324127505	468.2455783	2.994288625	0.002896498908	1	0.03285921355	ENSG00000136152.14	gene	protein_coding	NA	HAVANA	OTTHUMG00000016855.6
ARFGEF2	48921890	49036693	+	0.6833300577	0.159642512	480.4060475	4.280376507	2.25E-05	0.2739796451	0.001343037476	ENSG00000124198.8	gene	protein_coding	NA	HAVANA	OTTHUMG00000032687.1
ZNF675	23525631	23687220	-	-0.4945350463	0.1540892345	480.7391739	-3.209406861	0.001419012576	1	0.02042840894	ENSG00000197372.9	gene	protein_coding	NA	HAVANA	OTTHUMG00000183384.2
FBXO45	196568611	196589059	+	-0.5742342208	0.1207754446	471.4603648	-4.754561016	2.65E-06	0.03217649216	3.32E-04	ENSG00000174013.7	gene	protein_coding	NA	HAVANA	OTTHUMG00000155571.2
ZCCHC6	86287733	86354454	-	0.5298038479	0.1583599793	472.3340496	3.345566539	8.87E-04	1	0.01548868979	ENSG00000083223.17	gene	protein_coding	NA	HAVANA	OTTHUMG00000020137.1
MLH3	75013764	75051532	-	0.4926907106	0.1721267927	484.4973182	2.86237083	0.004386915959	1	0.04294727145	ENSG00000119684.15	gene	protein_coding	NA	HAVANA	OTTHUMG00000171766.5
AASDHPPT	106075501	106098710	+	0.3982636303	0.1402588265	473.3332134	2.839490678	0.004713058857	1	0.04472767014	ENSG00000149313.10	gene	protein_coding	NA	HAVANA	OTTHUMG00000166253.2
KAT14	18138118	18188387	+	0.6028012291	0.1784764939	473.3404707	3.377482469	7.92E-04	1	0.01434901889	ENSG00000149474.13	gene	protein_coding	overlapping_locus	HAVANA	OTTHUMG00000031962.13
ERMAP	42817124	42844989	+	0.5393636612	0.1923610777	476.2397485	2.803912661	0.005254879648	1	0.04754023931	ENSG00000164010.13	gene	protein_coding	NA	HAVANA	OTTHUMG00000007619.1
GPATCH8	44395284	44503430	-	-0.3870749701	0.1063449303	477.4411853	-3.639806515	3.03E-04	1	0.00781238626	ENSG00000186566.12	gene	protein_coding	ncRNA_host	HAVANA	OTTHUMG00000181818.4
CWC25	38800434	38825481	-	-0.6434618292	0.1464400089	481.2098335	-4.394030253	1.37E-05	0.1665627709	9.70E-04	ENSG00000273559.4	gene	protein_coding	NA	HAVANA	OTTHUMG00000188505.1
GEMIN6	38751534	38785000	+	0.6316892652	0.1579263687	473.5559075	3.999897361	7.35E-05	0.8938072555	0.002901971609	ENSG00000152147.10	gene	protein_coding	overlapping_locus	HAVANA	OTTHUMG00000128588.3
HMGXB4	35257452	35295807	+	-0.5668099225	0.1694473588	471.1641676	-3.345050206	8.88E-04	1	0.01549752065	ENSG00000100281.13	gene	protein_coding	NA	HAVANA	OTTHUMG00000150439.4
ZNF543	57320509	57330776	+	-0.5938878052	0.189150292	475.0105823	-3.13976679	0.001796169564	1	0.02410554716	ENSG00000178229.7	gene	protein_coding	NA	HAVANA	OTTHUMG00000183243.1
MGME1	17968913	17991122	+	0.4594802695	0.1488603363	475.9387623	3.086653443	0.002142299958	1	0.02719573265	ENSG00000125871.13	gene	protein_coding	NA	HAVANA	OTTHUMG00000031955.2
GTF2H1	18322295	18367044	+	0.717484372	0.1467436042	476.3114119	4.889374061	1.39E-06	0.01684331295	2.13E-04	ENSG00000110768.11	gene	protein_coding	NA	HAVANA	OTTHUMG00000167690.6
TMEM59	54026681	54053504	-	0.363070083	0.1116388234	485	3.252184787	0.001224989932	1	0.01892520645	ENSG00000116209.11	gene	protein_coding	overlapping_locus	HAVANA	OTTHUMG00000008437.6
NSMCE4A	121957088	121975217	-	0.4529035037	0.1611703101	474.0161716	2.810092649	0.005157630069	1	0.04710560213	ENSG00000107672.14	gene	protein_coding	NA	HAVANA	OTTHUMG00000019180.1
CES2	66934444	66945096	+	0.3997987848	0.135018108	471.435088	2.961075301	0.003220329089	1	0.03518057627	ENSG00000172831.11	gene	protein_coding	overlapping_locus	HAVANA	OTTHUMG00000137517.5
TRAF6	36487027	36510272	-	-0.6741914693	0.1862820814	475.1280086	-3.619196567	3.27E-04	1	0.00817550238	ENSG00000175104.14	gene	protein_coding	NA	HAVANA	OTTHUMG00000166391.1
SLC33A1	155821024	155854429	-	0.6143311971	0.1713045666	480.2727886	3.586192764	3.70E-04	1	0.008784394502	ENSG00000169359.13	gene	protein_coding	NA	HAVANA	OTTHUMG00000158481.4
POLK	75511756	75601144	+	0.5005882209	0.1657448398	477.2425071	3.020234123	0.00266124443	1	0.0312615911	ENSG00000122008.15	gene	protein_coding	NA	HAVANA	OTTHUMG00000102107.6
CIR1	174348022	174395715	-	-0.717391668	0.1845285622	477.7165059	-3.887699874	1.16E-04	1	0.00401301316	ENSG00000138433.15	gene	protein_coding	NA	HAVANA	OTTHUMG00000132338.3
UBQLN4	156035301	156053794	-	0.4345924691	0.1348170418	473.6447095	3.223572207	0.001353396779	1	0.01998588786	ENSG00000160803.7	gene	protein_coding	NA	HAVANA	OTTHUMG00000017461.2
MAPK6	51952106	52067372	+	-0.4798701639	0.1332516261	471.6173446	-3.601233079	3.50E-04	1	0.008488359297	ENSG00000069956.11	gene	protein_coding	overlapping_locus	HAVANA	OTTHUMG00000131891.3
PPWD1	65563236	65587549	+	0.5335486673	0.1460287891	475.588686	3.653722465	2.87E-04	1	0.007641784589	ENSG00000113593.11	gene	protein_coding	NA	HAVANA	OTTHUMG00000131226.5
ALG8	78100936	78139660	-	0.5882059921	0.2042809183	473.5676912	2.87939763	0.004164798976	1	0.04154207608	ENSG00000159063.12	gene	protein_coding	ncRNA_host	HAVANA	OTTHUMG00000166594.6
SCPEP1	56978105	57006768	+	0.6217535565	0.1839064786	480.4422531	3.380813777	7.82E-04	1	0.01431317869	ENSG00000121064.12	gene	protein_coding	overlapping_locus	HAVANA	OTTHUMG00000178129.2
SERTAD2	64631621	64751005	-	-0.5281936681	0.1860462996	474.954753	-2.839044201	0.004718874758	1	0.04472767014	ENSG00000179833.4	gene	protein_coding	NA	HAVANA	OTTHUMG00000152678.3
KDM2A	67119269	67258087	+	-0.4344391612	0.1278691401	474.7663292	-3.397529388	7.37E-04	1	0.01381070638	ENSG00000173120.14	gene	protein_coding	NA	HAVANA	OTTHUMG00000167103.2
C7orf49	135092363	135170795	-	0.8824060032	0.1848615832	473.072766	4.773333581	2.42E-06	0.02941432858	3.10E-04	ENSG00000122783.16	gene	protein_coding	NA	HAVANA	OTTHUMG00000155447.5
GPX4	1103926	1106791	+	-0.5314725158	0.1497878391	475.5291764	-3.548168656	4.26E-04	1	0.009819845672	ENSG00000167468.16	gene	protein_coding	NA	HAVANA	OTTHUMG00000181874.10
CMTR2	71281389	71289715	-	0.4216307013	0.1251003878	477.9735183	3.370338882	8.12E-04	1	0.01457581806	ENSG00000180917.17	gene	protein_coding	NA	HAVANA	OTTHUMG00000137587.3
FBXO3	33740939	33774543	-	0.457083141	0.1298190141	475.8265305	3.520925991	4.71E-04	1	0.01042085971	ENSG00000110429.13	gene	protein_coding	NA	HAVANA	OTTHUMG00000166244.4
MTHFSD	86530176	86555235	-	0.4960759638	0.122262857	473.2630898	4.057454374	5.80E-05	0.7055316479	0.002458298425	ENSG00000103248.18	gene	protein_coding	NA	HAVANA	OTTHUMG00000176480.5
KANSL2	48653401	48682238	-	-0.5063194435	0.1642793363	479.7083554	-3.082064092	0.002173989576	1	0.02744915811	ENSG00000139620.12	gene	protein_coding	ncRNA_host	HAVANA	OTTHUMG00000170392.3
RNF139	124474738	124487914	+	-0.3721817136	0.1280833038	472.085391	-2.905778526	0.003835532243	1	0.03928916305	ENSG00000170881.4	gene	protein_coding	NA	HAVANA	OTTHUMG00000165072.4
GYPC	126655933	126696675	+	-0.6651559002	0.1732293394	475.8822796	-3.839741596	1.40E-04	1	0.004635116219	ENSG00000136732.14	gene	protein_coding	overlapping_locus	HAVANA	OTTHUMG00000131464.2
ZNF324	58467045	58475436	+	-0.5178490676	0.1637048231	476.7758439	-3.163309778	0.001659442604	1	0.02282484459	ENSG00000083812.11	gene	protein_coding	overlapping_locus	HAVANA	OTTHUMG00000183540.2
EIF2AK4	39934146	40035591	+	-0.58078642	0.1867939941	476.3381019	-3.109234977	0.001988061638	1	0.02579136155	ENSG00000128829.11	gene	protein_coding	NA	HAVANA	OTTHUMG00000172403.2
RPE	210002565	210022259	+	0.5602047786	0.1826452623	474.3419758	3.067173885	0.002284440555	1	0.02819950529	ENSG00000197713.14	gene	protein_coding	NA	HAVANA	OTTHUMG00000154690.6
ZNF526	42220271	42228201	+	-0.6204227178	0.1540357066	476.8457942	-4.02778506	6.55E-05	0.7964473538	0.002699878884	ENSG00000167625.10	gene	protein_coding	NA	HAVANA	OTTHUMG00000182785.4
MED19	57703714	57712323	-	-0.474811532	0.1584003166	473.5517521	-2.997541559	0.002864704911	1	0.0326141826	ENSG00000156603.16	gene	protein_coding	NA	HAVANA	OTTHUMG00000167199.3
PACSIN2	42835412	43015145	-	-0.5280541406	0.175976832	468.5483969	-3.000702618	0.002837230224	1	0.03248388163	ENSG00000100266.18	gene	protein_coding	overlapping_locus	HAVANA	OTTHUMG00000150701.7
PDIA6	10783391	10837977	-	0.7007774153	0.1941028122	473.6268262	3.610341382	3.38E-04	1	0.008312376649	ENSG00000143870.12	gene	protein_coding	ncRNA_host	HAVANA	OTTHUMG00000090479.6
TMEM242	157289386	157323601	-	0.5124715276	0.1552558151	474.8613591	3.300820181	0.001036622584	1	0.0171745168	ENSG00000215712.10	gene	protein_coding	overlapping_locus	HAVANA	OTTHUMG00000015893.3
ELF2	139028112	139177218	-	-0.5379204228	0.1400242081	475.4114364	-3.841624461	1.39E-04	1	0.004635116219	ENSG00000109381.19	gene	protein_coding	overlapping_locus	HAVANA	OTTHUMG00000133383.7
NUFIP1	44939249	44989483	-	-0.336057346	0.1169500962	470.8640702	-2.873510643	0.004242893195	1	0.04197819048	ENSG00000083635.7	gene	protein_coding	overlapping_locus	HAVANA	OTTHUMG00000016842.2
TADA2B	7041899	7057952	+	-0.4872561426	0.1092697943	479.2864351	-4.459202526	1.03E-05	0.1247230246	8.25E-04	ENSG00000173011.11	gene	protein_coding	NA	HAVANA	OTTHUMG00000159983.4
ZNF600	52764195	52786791	-	-0.7624358662	0.1728379866	471.9598607	-4.411274867	1.27E-05	0.1549309506	9.20E-04	ENSG00000189190.9	gene	protein_coding	NA	HAVANA	OTTHUMG00000182686.1
TNKS2	91798312	91865276	+	0.5184182416	0.1514164057	475.8198996	3.423791756	6.71E-04	1	0.01299193688	ENSG00000107854.5	gene	protein_coding	NA	HAVANA	OTTHUMG00000018747.1
TBCCD1	186546073	186570543	-	0.535495725	0.1521311179	475.5224521	3.51996181	4.73E-04	1	0.01042085971	ENSG00000113838.12	gene	protein_coding	overlapping_locus	HAVANA	OTTHUMG00000156613.2
ZDHHC6	112424428	112446917	-	0.4340112324	0.1483741884	475.9002618	2.925112764	0.003607765993	1	0.03758939735	ENSG00000023041.11	gene	protein_coding	overlapping_locus	HAVANA	OTTHUMG00000019062.2
MTRF1	41216369	41263577	-	0.3226852393	0.1070785336	473.9795181	3.013538088	0.002720501429	1	0.03162387846	ENSG00000120662.15	gene	protein_coding	overlapping_locus	HAVANA	OTTHUMG00000016790.6
ENTPD5	73958010	74019399	-	0.5015842806	0.1445314454	477.2190716	3.470416276	5.67E-04	1	0.01170119794	ENSG00000187097.12	gene	protein_coding	NA	HAVANA	OTTHUMG00000171201.3
SPOPL	138501801	138573547	+	-0.668033134	0.1783202967	473.5251264	-3.746254051	2.02E-04	1	0.005950311441	ENSG00000144228.8	gene	protein_coding	overlapping_locus	HAVANA	OTTHUMG00000153635.1
PRDX3	119167703	119178833	-	0.4497946161	0.1526445714	473.0015464	2.946679413	0.003370671303	1	0.03606183337	ENSG00000165672.6	gene	protein_coding	NA	HAVANA	OTTHUMG00000019146.2
SYNRG	37514797	37609496	-	0.645410418	0.1761646391	481.9293014	3.663677463	2.76E-04	1	0.007479361696	ENSG00000275066.4	gene	protein_coding	NA	HAVANA	OTTHUMG00000188473.2
AC068152.1	46984045	47100323	-	0.4099298671	0.1382360902	479.4820316	2.965433026	0.003173284607	1	0.0348230754	ENSG00000262879.5	gene	processed_transcript	NA	HAVANA	OTTHUMG00000178188.1
PEX1	92487020	92528531	-	0.525137093	0.1469280803	479.6796465	3.57410981	3.87E-04	1	0.009122389669	ENSG00000127980.15	gene	protein_coding	NA	HAVANA	OTTHUMG00000023926.6
PRKAB1	119667753	119681630	+	-0.4237249936	0.1444007445	477.9236318	-2.934368484	0.00350308112	1	0.03690984691	ENSG00000111725.10	gene	protein_coding	NA	HAVANA	OTTHUMG00000168954.4
MSL2	136148922	136197241	-	-0.606597952	0.1392160996	475.9723	-4.357239959	1.61E-05	0.1963174439	0.001038716634	ENSG00000174579.3	gene	protein_coding	NA	HAVANA	OTTHUMG00000159793.3
OGFR	62804835	62814000	+	-0.4299111321	0.127696687	476.3535434	-3.366658465	8.22E-04	1	0.01470578096	ENSG00000060491.16	gene	protein_coding	NA	HAVANA	OTTHUMG00000032937.3
CPSF3	9423568	9473101	+	0.4759783844	0.16976726	473.0193379	2.803711295	0.005259526211	1	0.04754689903	ENSG00000119203.13	gene	protein_coding	NA	HAVANA	OTTHUMG00000090415.4
POFUT1	32207880	32238667	+	0.3999815242	0.1351271186	471.5048476	2.960038875	0.003230958354	1	0.03523338352	ENSG00000101346.13	gene	protein_coding	ncRNA_host	HAVANA	OTTHUMG00000133268.2
SSBP4	18418864	18434562	+	-0.5408515725	0.165876779	470.6954627	-3.260562303	0.00119255535	1	0.01861915741	ENSG00000130511.15	gene	protein_coding	NA	HAVANA	OTTHUMG00000183362.9
ETFDH	158672125	158709623	+	0.8201420697	0.1973251912	476.2059719	4.156296845	3.84E-05	0.4663603627	0.001895773832	ENSG00000171503.11	gene	protein_coding	ncRNA_host	HAVANA	OTTHUMG00000161684.6
KIF5B	32009010	32056431	-	-0.5362142041	0.1088954812	472.883156	-4.924118046	1.17E-06	0.01426335965	1.90E-04	ENSG00000170759.10	gene	protein_coding	NA	HAVANA	OTTHUMG00000017913.1
VPS37C	61130256	61161617	-	-0.5737163735	0.1626781871	475.5746354	-3.526695149	4.62E-04	1	0.01023457155	ENSG00000167987.10	gene	protein_coding	overlapping_locus	HAVANA	OTTHUMG00000167826.2
NCOA7	125781161	125932030	+	-0.5201132898	0.1585832204	475.7213575	-3.279749827	0.001115209862	1	0.01798386832	ENSG00000111912.19	gene	protein_coding	ncRNA_host	HAVANA	OTTHUMG00000015513.6
KCTD6	58492114	58502360	+	0.643224319	0.1711555348	480.2380778	3.758127483	1.92E-04	1	0.005698999069	ENSG00000168301.12	gene	protein_coding	NA	HAVANA	OTTHUMG00000159161.3
ZNF765	53389793	53430413	+	-0.7668532692	0.1396150527	476.8940215	-5.492626004	6.45E-08	7.85E-04	3.92E-05	ENSG00000196417.12	gene	protein_coding	overlapping_locus	HAVANA	OTTHUMG00000163079.5
VPS52	33250272	33272047	-	0.4334736373	0.1440096253	474.8902396	3.010032394	0.002751224125	1	0.03185917537	ENSG00000223501.8	gene	protein_coding	NA	HAVANA	OTTHUMG00000031276.8
ZNF414	8509678	8514164	-	-0.447425261	0.142889803	477.9992361	-3.131260954	0.00184723743	1	0.02446684086	ENSG00000133250.13	gene	protein_coding	NA	HAVANA	OTTHUMG00000182240.4
TMEM218	125096545	125111763	-	0.6490654744	0.1761559882	474.6742343	3.68460636	2.55E-04	1	0.007058975935	ENSG00000150433.9	gene	protein_coding	NA	HAVANA	OTTHUMG00000165880.2
WASHC5	125024260	125091840	-	0.6140564195	0.1659114274	474.5599963	3.701109859	2.40E-04	1	0.006765923816	ENSG00000164961.15	gene	protein_coding	NA	HAVANA	OTTHUMG00000164991.4
TEX10	100302077	100352939	-	0.3597656144	0.120011435	473.9638786	2.997761125	0.002862554912	1	0.0326141826	ENSG00000136891.13	gene	protein_coding	NA	HAVANA	OTTHUMG00000020366.2
TADA3	9779860	9793011	-	0.3579233578	0.1194425333	473.3644655	2.996615594	0.002873312515	1	0.03268157799	ENSG00000171148.13	gene	protein_coding	NA	HAVANA	OTTHUMG00000128440.4
ABRACL	139028682	139043302	+	0.6825461101	0.1882698946	474.188678	3.625359814	3.20E-04	1	0.008134651721	ENSG00000146386.7	gene	protein_coding	NA	HAVANA	OTTHUMG00000015684.1
CRTC2	153947669	153958625	-	-0.5821226153	0.1766087501	474.4836539	-3.296114236	0.001053804675	1	0.01736207459	ENSG00000160741.16	gene	protein_coding	NA	HAVANA	OTTHUMG00000037156.4
WDTC1	27234516	27308633	+	-0.6567073334	0.202179043	474.9115524	-3.248147403	0.001243871211	1	0.01912039197	ENSG00000142784.15	gene	protein_coding	NA	HAVANA	OTTHUMG00000004273.6
FBXL4	98868538	98948006	-	0.485992678	0.1670057357	483.8989652	2.910035849	0.003780376235	1	0.03895389377	ENSG00000112234.8	gene	protein_coding	NA	HAVANA	OTTHUMG00000015259.3
EMP3	48321509	48330553	+	-0.592994886	0.1573095634	483.1930347	-3.769604804	1.84E-04	1	0.005571106697	ENSG00000142227.10	gene	protein_coding	NA	HAVANA	OTTHUMG00000183196.2
ACADM	75724347	75787575	+	0.7272635731	0.1889895237	474.918389	3.848168719	1.35E-04	1	0.00458142554	ENSG00000117054.13	gene	protein_coding	overlapping_locus	HAVANA	OTTHUMG00000009784.3
TMEM14C	10722915	10731129	+	0.5830167995	0.1899009709	482.7206068	3.070109629	0.002260379743	1	0.02800686393	ENSG00000111843.13	gene	protein_coding	NA	HAVANA	OTTHUMG00000014242.1
KRR1	75490861	75511636	-	-0.3714039628	0.1051184878	472.6056813	-3.533193546	4.51E-04	1	0.01015762791	ENSG00000111615.13	gene	protein_coding	NA	HAVANA	OTTHUMG00000169759.3
EID1	48877886	48880183	+	0.465442368	0.1455721741	473.2935352	3.197330609	0.001479942462	1	0.02094833573	ENSG00000255302.4	gene	protein_coding	retrogene	HAVANA	OTTHUMG00000165911.2
ZCCHC4	25312785	25370383	+	0.5131487359	0.1422184274	474.5643656	3.608173324	3.41E-04	1	0.008354089834	ENSG00000168228.14	gene	protein_coding	NA	HAVANA	OTTHUMG00000160563.1
TRIM69	44728988	44767829	+	0.5121953645	0.1693235744	479.4718783	3.024950106	0.002620242862	1	0.03100546175	ENSG00000185880.12	gene	protein_coding	NA	HAVANA	OTTHUMG00000131246.5
C8orf82	144525733	144529132	-	-0.7418057485	0.2246403303	476.9508673	-3.302193099	0.001031352303	1	0.0171745168	ENSG00000213563.6	gene	protein_coding	overlapping_locus	HAVANA	OTTHUMG00000165181.2
NUP54	76114659	76148515	-	0.4048931184	0.1178738225	474.4318071	3.43497063	6.45E-04	1	0.01274499884	ENSG00000138750.14	gene	protein_coding	NA	HAVANA	OTTHUMG00000130098.4
GCC1	127580618	127593611	-	-0.4807888785	0.1337840222	475.6590239	-3.593769052	3.60E-04	1	0.008648635465	ENSG00000179562.2	gene	protein_coding	NA	HAVANA	OTTHUMG00000023590.3
EFR3A	131904088	132013642	+	0.6460609891	0.1628460323	475.1403041	3.967311821	8.39E-05	1	0.003198050537	ENSG00000132294.14	gene	protein_coding	NA	HAVANA	OTTHUMG00000150552.6
ZNF189	101398873	101410660	+	0.4837259934	0.1504901006	466.8349944	3.214337632	0.001398044476	1	0.02030315516	ENSG00000136870.10	gene	protein_coding	NA	HAVANA	OTTHUMG00000020383.2
ZNF317	9140380	9163424	+	-0.7044187562	0.1382765379	475.3720702	-5.094275335	5.06E-07	0.006149990516	1.26E-04	ENSG00000130803.14	gene	protein_coding	NA	HAVANA	OTTHUMG00000179932.1
GMCL1	69829642	69881396	+	0.5200941479	0.139231797	481.2332978	3.735455257	2.10E-04	1	0.006133110251	ENSG00000087338.4	gene	protein_coding	NA	HAVANA	OTTHUMG00000129643.3
ZC3HAV1	139043520	139109719	-	-0.4506268295	0.1570121696	478.0970653	-2.870012118	0.004286467689	1	0.04223594864	ENSG00000105939.12	gene	protein_coding	overlapping_locus	HAVANA	OTTHUMG00000157471.1
C18orf25	46173553	46266991	+	-0.4302025278	0.1271725526	475.5852828	-3.382825295	7.77E-04	1	0.01430862796	ENSG00000152242.10	gene	protein_coding	NA	HAVANA	OTTHUMG00000179190.7
MBD1	50266882	50281774	-	0.391365046	0.1196512456	481.8906054	3.270881502	0.001148955505	1	0.01834875674	ENSG00000141644.17	gene	protein_coding	NA	HAVANA	OTTHUMG00000132669.8
ARFGEF1	67173511	67343677	-	0.4807141731	0.1544944213	480.579632	3.111530948	0.001971973198	1	0.02564408782	ENSG00000066777.8	gene	protein_coding	NA	HAVANA	OTTHUMG00000164626.7
CWC27	64768930	65018763	+	-0.3425780228	0.1145560143	472.0106366	-2.990484829	0.002930937297	1	0.03299900317	ENSG00000153015.15	gene	protein_coding	NA	HAVANA	OTTHUMG00000074069.7
BRD8	138139766	138178986	-	0.5401953131	0.1406822206	477.9780611	3.83982646	1.40E-04	1	0.004635116219	ENSG00000112983.17	gene	protein_coding	NA	HAVANA	OTTHUMG00000129204.7
BRF1	105209286	105315589	-	-0.4988625538	0.1418057908	481.0572526	-3.517927943	4.76E-04	1	0.01045142957	ENSG00000185024.16	gene	protein_coding	NA	HAVANA	OTTHUMG00000029884.8
ATP2C1	130850595	131016712	+	0.5807792417	0.1224825952	474.9188867	4.74172874	2.81E-06	0.03411605422	3.38E-04	ENSG00000017260.19	gene	protein_coding	NA	HAVANA	OTTHUMG00000136802.8
SAAL1	18069935	18106091	-	0.5192941052	0.1696216722	473.1572002	3.061484412	0.002327752927	1	0.02853139903	ENSG00000166788.9	gene	protein_coding	NA	HAVANA	OTTHUMG00000166428.2
TMX1	51240162	51257546	+	0.4579196899	0.1375841182	472.7198839	3.328288873	9.42E-04	1	0.01615552029	ENSG00000139921.12	gene	protein_coding	ncRNA_host	HAVANA	OTTHUMG00000171003.3
DIMT1	62387254	62403939	-	0.3268828705	0.1128236384	472.0706651	2.897290631	0.003938968439	1	0.04010367832	ENSG00000086189.9	gene	protein_coding	NA	HAVANA	OTTHUMG00000131223.2
DCTN1	74361154	74392087	-	0.4135499511	0.1268811527	473.1461054	3.259348945	0.00119712622	1	0.01863746185	ENSG00000204843.12	gene	protein_coding	overlapping_locus	HAVANA	OTTHUMG00000129963.31
SCAF8	154733325	154834244	+	-0.3603236491	0.1295343373	475.6834772	-2.781684428	0.005622567411	1	0.049536685	ENSG00000213079.9	gene	protein_coding	overlapping_locus	HAVANA	OTTHUMG00000015877.2
PPP1R16B	38805705	38923024	+	0.9126117747	0.1671870158	478.8883321	5.458628293	7.71E-08	9.38E-04	4.00E-05	ENSG00000101445.9	gene	protein_coding	ncRNA_host	HAVANA	OTTHUMG00000032465.3
LYPLA1	54046367	54102017	-	0.5103212381	0.1370881033	472.9852262	3.722578587	2.21E-04	1	0.006396140776	ENSG00000120992.17	gene	protein_coding	NA	HAVANA	OTTHUMG00000164313.5
GOSR1	30477362	30527592	+	-0.2898804595	0.09546627547	481.2305097	-3.03646977	0.002523515557	1	0.03034958028	ENSG00000108587.15	gene	protein_coding	NA	HAVANA	OTTHUMG00000132796.3
GGNBP2	36544888	36589848	+	-0.6996670034	0.1528326874	478.5489054	-4.577993198	5.99E-06	0.07285786465	5.97E-04	ENSG00000278311.4	gene	protein_coding	NA	HAVANA	OTTHUMG00000188440.2
PRPF40A	152651593	152717997	-	-0.3255848372	0.1131351106	473.0568003	-2.8778408	0.004185243899	1	0.0416620499	ENSG00000196504.15	gene	protein_coding	NA	HAVANA	OTTHUMG00000154031.12
RSL1D1	11833850	11851585	-	-0.4154881261	0.1188628365	476.5819422	-3.495525921	5.17E-04	1	0.01111385515	ENSG00000171490.12	gene	protein_coding	NA	HAVANA	OTTHUMG00000129824.5
UBA6	67612652	67701179	-	0.3932068834	0.1398655445	480.0433827	2.811320578	0.005135720693	1	0.04695129918	ENSG00000033178.12	gene	protein_coding	NA	HAVANA	OTTHUMG00000129299.6
MCM3AP	46235126	46286297	-	0.4581498619	0.1239404646	479.461983	3.696531746	2.44E-04	1	0.006846152914	ENSG00000160294.10	gene	protein_coding	overlapping_locus	HAVANA	OTTHUMG00000090630.3
EYA3	27970344	28088696	-	0.6274566579	0.1628530548	484.051668	3.852900756	1.32E-04	1	0.004498232458	ENSG00000158161.15	gene	protein_coding	overlapping_locus	HAVANA	OTTHUMG00000003916.1
U2SURP	142964497	143060546	+	-0.2961173802	0.09704292119	475.5157455	-3.05140629	0.002405103516	1	0.02918528308	ENSG00000163714.17	gene	protein_coding	overlapping_locus	HAVANA	OTTHUMG00000159323.18
CLASP1	121337776	121649587	-	-0.5285237187	0.1389717739	481.5904093	-3.80310119	1.61E-04	1	0.005161430657	ENSG00000074054.17	gene	protein_coding	ncRNA_host	HAVANA	OTTHUMG00000153331.8
RNF31	24146683	24160661	+	0.6601005857	0.1330634064	479.3908082	4.96079729	9.77E-07	0.01187424684	1.74E-04	ENSG00000092098.16	gene	protein_coding	overlapping_locus	HAVANA	OTTHUMG00000028798.7
RP9	33094797	33109401	-	-0.6510324578	0.1434742813	482.9823896	-4.537624805	7.19E-06	0.08740310134	6.61E-04	ENSG00000164610.8	gene	protein_coding	NA	HAVANA	OTTHUMG00000152988.2
CEP63	134485743	134575017	+	-0.3848519232	0.1180316077	476.675987	-3.260583589	0.001191435522	1	0.01861915741	ENSG00000182923.16	gene	protein_coding	NA	HAVANA	OTTHUMG00000159725.5
MED11	4731428	4733610	+	0.3902411801	0.1387688625	473.4261399	2.812166743	0.005125295712	1	0.04689124949	ENSG00000161920.9	gene	protein_coding	NA	HAVANA	OTTHUMG00000177896.1
C16orf62	19555240	19706793	+	0.6915100366	0.1749982034	475.7735258	3.95152649	8.94E-05	1	0.003376927378	ENSG00000103544.14	gene	protein_coding	overlapping_locus	HAVANA	OTTHUMG00000167925.10
FAM53C	138331935	138349729	+	-0.5588196472	0.162494603	475.5882966	-3.439004354	6.35E-04	1	0.01266158267	ENSG00000120709.10	gene	protein_coding	NA	HAVANA	OTTHUMG00000129201.4
VEZF1	57971547	57988259	-	-0.3062062361	0.1037959588	478.5258935	-2.950078593	0.003332637345	1	0.03595522403	ENSG00000136451.8	gene	protein_coding	NA	HAVANA	OTTHUMG00000178777.5
CCDC107	35658290	35661511	+	-0.6883258279	0.166225221	477.1977733	-4.140922922	4.09E-05	0.4974073542	0.001973838707	ENSG00000159884.11	gene	protein_coding	NA	HAVANA	OTTHUMG00000019868.1
VIPAS39	77426675	77457952	-	0.41158134	0.1137373813	480.8713895	3.618698931	3.27E-04	1	0.00817550238	ENSG00000151445.15	gene	protein_coding	NA	HAVANA	OTTHUMG00000171538.3
TRAF3	102777476	102911500	+	-0.4396199088	0.1435485981	475.3110514	-3.06251621	0.002319325095	1	0.0284768732	ENSG00000131323.14	gene	protein_coding	ncRNA_host	HAVANA	OTTHUMG00000171902.2
DCTN4	150708440	150759109	-	-0.5804122139	0.1363401753	476.4025968	-4.257088657	2.50E-05	0.303422132	0.001424517052	ENSG00000132912.12	gene	protein_coding	NA	HAVANA	OTTHUMG00000130079.5
CCDC59	82223681	82358805	-	-0.631396629	0.1498268833	481.0795838	-4.214174487	2.99E-05	0.364110671	0.001611109164	ENSG00000133773.11	gene	protein_coding	NA	HAVANA	OTTHUMG00000170251.2
TRAPPC6B	39147811	39170532	-	0.4553362574	0.1413541917	475.3651846	3.221243403	0.001363878565	1	0.02007123751	ENSG00000182400.14	gene	protein_coding	NA	HAVANA	OTTHUMG00000140259.4
COQ10A	56266858	56270966	+	0.6109025402	0.1904114594	473.9108222	3.208328649	0.001425539264	1	0.02042840894	ENSG00000135469.13	gene	protein_coding	NA	HAVANA	OTTHUMG00000170283.3
STAM	17644125	17715914	+	-0.6295621762	0.1416085046	475.5464148	-4.445793549	1.09E-05	0.1326539804	8.61E-04	ENSG00000136738.14	gene	protein_coding	NA	HAVANA	OTTHUMG00000017749.3
DCAKD	45023340	45061109	-	-0.4360615858	0.1537224784	483.3225453	-2.836680688	0.004749941939	1	0.04482772374	ENSG00000172992.11	gene	protein_coding	NA	HAVANA	OTTHUMG00000179947.3
NVL	224227334	224330387	-	0.5117785006	0.1525654624	475.6072827	3.354484643	8.59E-04	1	0.01508810636	ENSG00000143748.17	gene	protein_coding	ncRNA_host	HAVANA	OTTHUMG00000037536.8
TRMT44	8436140	8493531	+	0.6482378219	0.1395455308	482.3987086	4.645349932	4.38E-06	0.05331637617	4.66E-04	ENSG00000155275.18	gene	protein_coding	overlapping_locus	HAVANA	OTTHUMG00000160935.4
SMC3	110567691	110604636	+	-0.3504187825	0.1022955909	472.542459	-3.425551185	6.67E-04	1	0.01299193688	ENSG00000108055.9	gene	protein_coding	NA	HAVANA	OTTHUMG00000019042.1
EPC1	32267751	32378798	-	-0.6424377126	0.1248007699	476.7617099	-5.147706325	3.86E-07	0.004696630008	1.07E-04	ENSG00000120616.15	gene	protein_coding	NA	HAVANA	OTTHUMG00000017925.3
MPP5	67241109	67335819	+	-0.4893953987	0.1409584728	464.1336819	-3.471911897	5.65E-04	1	0.01168577259	ENSG00000072415.8	gene	protein_coding	NA	HAVANA	OTTHUMG00000171243.3
ARL6IP5	69084944	69106066	+	0.5598176225	0.1634458873	476.9853859	3.425094579	6.68E-04	1	0.01299193688	ENSG00000144746.6	gene	protein_coding	NA	HAVANA	OTTHUMG00000158773.1
ADPRH	119579268	119589945	+	0.5591663707	0.1588860064	483.9724226	3.519292752	4.74E-04	1	0.01042085971	ENSG00000144843.11	gene	protein_coding	NA	HAVANA	OTTHUMG00000159420.2
EIF4EBP2	70404379	70428618	+	0.3814537709	0.1292689908	473.0943213	2.950852857	0.003326253289	1	0.03595522403	ENSG00000148730.6	gene	protein_coding	NA	HAVANA	OTTHUMG00000018409.1
MED23	131573966	131628229	-	0.557644158	0.1316412806	477.2252574	4.236088828	2.73E-05	0.3319783953	0.001508992706	ENSG00000112282.17	gene	protein_coding	NA	HAVANA	OTTHUMG00000015565.2
GMPR2	24232422	24239242	+	0.2987103727	0.09994209561	479.8215914	2.988834393	0.002944105811	1	0.03305390818	ENSG00000100938.17	gene	protein_coding	NA	HAVANA	OTTHUMG00000171912.8
INTS10	19817140	19852083	+	0.4855028585	0.1666592782	473.6952773	2.913146293	0.003747181166	1	0.03871025981	ENSG00000104613.11	gene	protein_coding	NA	HAVANA	OTTHUMG00000131065.4
GINM1	149566294	149591748	+	-0.6394688364	0.1640002327	477.8604095	-3.899194688	1.10E-04	1	0.003890766983	ENSG00000055211.12	gene	protein_coding	NA	HAVANA	OTTHUMG00000015789.1
ZCCHC8	122471600	122501073	-	0.5382803234	0.1175574683	478.1399116	4.578869646	5.97E-06	0.07258082662	5.97E-04	ENSG00000033030.13	gene	protein_coding	ncRNA_host	HAVANA	OTTHUMG00000168878.4
RNF38	36336396	36487548	-	-0.4173015536	0.1396909762	473.9688801	-2.987319331	0.002960268466	1	0.03310678294	ENSG00000137075.17	gene	protein_coding	NA	HAVANA	OTTHUMG00000019905.4
IRAK4	43758944	43789543	+	0.4922893592	0.1414650516	476.5014306	3.479936236	5.48E-04	1	0.01150853207	ENSG00000198001.13	gene	protein_coding	NA	HAVANA	OTTHUMG00000169425.3
TRMT61B	28849821	28870301	-	0.4036048641	0.1354736642	480.0485287	2.979212723	0.003036322866	1	0.03377735566	ENSG00000171103.10	gene	protein_coding	NA	HAVANA	OTTHUMG00000128433.2
GMEB2	63587602	63627041	-	-0.5353265652	0.1411756671	475.6318468	-3.791918085	1.69E-04	1	0.005301278786	ENSG00000101216.10	gene	protein_coding	NA	HAVANA	OTTHUMG00000032988.1
ZFYVE21	103715730	103733668	+	0.6863738981	0.1821238085	466.6965224	3.76872142	1.85E-04	1	0.005598955704	ENSG00000100711.13	gene	protein_coding	NA	HAVANA	OTTHUMG00000171651.2
USP33	77695987	77759852	-	0.3650119072	0.1131752135	476.0718137	3.225193006	0.001345470566	1	0.01995070318	ENSG00000077254.14	gene	protein_coding	NA	HAVANA	OTTHUMG00000009651.5
BET1	93962762	94004382	-	0.4962742869	0.1462892355	474.8731053	3.392418351	7.51E-04	1	0.01393557939	ENSG00000105829.11	gene	protein_coding	NA	HAVANA	OTTHUMG00000023487.3
CDKAL1	20534457	21232404	+	-0.3280842107	0.1173622073	473.7839611	-2.795484324	0.005392655105	1	0.04835493615	ENSG00000145996.11	gene	protein_coding	NA	HAVANA	OTTHUMG00000014340.1
